# Supplementary material for: Essential role of FBXL5-mediated cellular iron homeostasis in maintenance of hematopoietic stem cells
Source: Nat Commun. 2017 Jul 17;8:16114. doi: 10.1038/ncomms16114 (PMC5520054; doi:10.1038/ncomms16114)
Supplement: Supplementary Data 1 [file ncomms16114-s2.xlsx]

## Sheet: Table S1.Up-regulated genes
Supplementary Data 1. Differentially expressed genes (P value of <0.05) up-regulated in Fbxl5-KO HSCs compared with control cells.
Transcript Cluster ID	Fold Change	p value	Gene Symbol
TC0800001094.mm.1	12.96	3.6e-05	Mt2
TC0700002979.mm.1	1.74	5.5e-05	Cpt1c
TC0900002780.mm.1	2.74	6.3e-05	Me1
TC1100001922.mm.1	1.16	7.2e-05
TC0200003797.mm.1	1.16	7.3e-05	Gm13670
TC0X00001665.mm.1	2.19	7.8e-05	Pir
TC0400001593.mm.1	1.7	8.7e-05	Ptafr
TC1000002689.mm.1	2.13	8.9e-05	4930485B16Rik
TC1100000471.mm.1	1.3	8.9e-05
TC1600000958.mm.1	1.59	9.6e-05	Bach1
TC1200002419.mm.1	1.24	9.6e-05	5033406O09Rik
TC1900000183.mm.1	1.59	0.000123	Fth1
TC0700002049.mm.1	2.19	0.000138	Taldo1
TC0100003753.mm.1	1.16	0.000161	A730004F24Rik
TC1100003617.mm.1	1.53	0.000163
TC0800001095.mm.1	11.21	0.000168	Mt1
TC0100003269.mm.1	1.67	0.000169
TC0300001479.mm.1	1.28	0.000169
TC0800001326.mm.1	2.78	0.000173
TC1300002474.mm.1	1.37	0.000203	Hmgcr
TC0300000056.mm.1	3.08	0.000218	C030034L19Rik
TC0700002722.mm.1	1.62	0.000223
TC0100002775.mm.1	1.51	0.000229	Glrp1
TC1700001814.mm.1	1.58	0.000232	Tmprss3
TC0700001027.mm.1	1.44	0.000232
TC0800000541.mm.1	1.57	0.000261	Casp3
TC0800002947.mm.1	1.64	0.000278	Mlkl
TC0800001693.mm.1	1.4	0.000288
TC0800002257.mm.1	1.24	0.000289
TC1400000931.mm.1	1.08	0.000312
TC0500000867.mm.1	3.11	0.000319
TC1500000640.mm.1	1.76	0.000347	Ncf4
TC0700003006.mm.1	3.1	0.000371	Ftl1; LOC100862446; Gm20746; Gm22133
TC0600000603.mm.1	1.2	0.000381
TC0300001244.mm.1	2.69	0.000384	Gclm; Gm6061
TC0X00000394.mm.1	1.42	0.000386
TC0600000907.mm.1	1.16	0.000422	Gm17034
TC1900000335.mm.1	2.13	0.000426	Aldh1a1
TC0X00000713.mm.1	2	0.000445	Ikbkg
TC0700003827.mm.1	1.28	0.000483	Arhgef17
TC0900002331.mm.1	4.63	0.000484
TC0900002120.mm.1	1.82	0.000513	Tbcel
TC1200001761.mm.1	1.53	0.00052	Gm2436
TC1200001762.mm.1	1.53	0.00052	Gm2446
TC0400000840.mm.1	2.04	0.000529	Gm26968
TC1800001746.mm.1	1.51	0.000552	Hdhd2
TC1100003932.mm.1	2.05	0.000578	Pecam1
TC0500000459.mm.1	1.25	0.000593	Cpeb2
TC0700000458.mm.1	1.23	0.000635	Blvrb
TC1700001380.mm.1	3.36	0.000664	Gm15590; Gm22774
TC0900001038.mm.1	1.92	0.000692	Gclc
TC1700001441.mm.1	1.33	0.000722
TC0400001446.mm.1	3	0.000726	Mir692-3; Mir692-2b; Mir692-2a; Ftl2; Ftl1
TC0300001163.mm.1	1.68	0.000745
TC1500000047.mm.1	1.28	0.00076	Gm16030
TC0400004164.mm.1	1.82	0.000763	Gm10560; Gm16008
TC1900000748.mm.1	1.17	0.000777	Add3
TC0100003825.mm.1	1.94	0.000801	Gm3934
TC1600000179.mm.1	1.82	0.000808	Abcc1
TC1300002534.mm.1	1.18	0.000812	Naip1
TC0200002675.mm.1	2.17	0.000815	Spo11
TC1000002060.mm.1	1.79	0.000826
TC0600002978.mm.1	2.05	0.000873	Rassf4
TC1900000390.mm.1	1.33	0.000873	1700021P04Rik
TC0500003107.mm.1	1.2	0.000879
TC0500003561.mm.1	1.25	0.00088
TC0800002931.mm.1	1.13	0.000905	Fuk
TC1000003212.mm.1	2.66	0.000907	Gm20746; Gm26445
TC1200001742.mm.1	1.8	0.000909	Egln3
TC1800000522.mm.1	1.21	0.000916
TC1500000295.mm.1	1.17	0.000931
TC0200003568.mm.1	1.77	0.000953	Gm13533
TC0800000972.mm.1	1.41	0.00097	Dnase2a; LOC100503676
TC1200000996.mm.1	1.77	0.001052	9030617O03Rik
TC1900000896.mm.1	1.9	0.00106	Gstp1
TC1700002414.mm.1	1.77	0.001061	Rab31
TC1200002113.mm.1	1.09	0.001065	Zdhhc22
TC1500000963.mm.1	3.08	0.001093	Slc48a1
TC0400001419.mm.1	1.32	0.001135	Fhl3
TC0500000843.mm.1	2.47	0.001137	Pf4
TC0100003452.mm.1	2.17	0.001139
TC0900001299.mm.1	1.33	0.001155	Rab6b
TC1300002009.mm.1	1.31	0.001164	Gm2848
TC0600001625.mm.1	1.54	0.001188	Atf7ip
TC0X00001896.mm.1	1.27	0.001189	Efhc2
TC1900001011.mm.1	1.32	0.001205	Gm14964
TC1400000805.mm.1	2.09	0.001219	Rnf17
TC0500000594.mm.1	1.38	0.001221
TC0200004227.mm.1	1.96	0.001276	Cat
TC0300001937.mm.1	3.02	0.001293	Slc7a11
TC0400003675.mm.1	1.61	0.001411	Atpif1
TC0900001481.mm.1	3.63	0.001418	Ltf
TC0700004296.mm.1	1.62	0.001446	Aldoa
TC0100000442.mm.1	1.33	0.001455	Stradb
TC0400003483.mm.1	1.3	0.001461	D830031N03Rik; Macf1
TC1100001785.mm.1	1.58	0.00147	Milr1; Gm885
TC1100000458.mm.1	3.21	0.001495	Gm22751; Gm12164
TC0200001158.mm.1	1.3	0.001496	Itga4
TC1900000717.mm.1	1.31	0.001535	Taf5
TC0200001794.mm.1	1.6	0.001547	Snap23
TC0900003176.mm.1	1.75	0.001574	Cmtm7
TC1000002918.mm.1	1.39	0.001577
TC0100000295.mm.1	1.22	0.001584	Il1r1
TC0400001302.mm.1	1.14	0.001595	Gm12841
TC0900001483.mm.1	1.39	0.001596	Lrrfip2
TC1300002532.mm.1	1.4	0.001606	Naip6; Naip7
TC0700000903.mm.1	1.61	0.001658	Htatip2
TC0100000893.mm.1	1.33	0.001664	Espnl
TC0200001323.mm.1	1.32	0.00167	Olfr1188
TC0300000317.mm.1	1.37	0.001714
TC0300002724.mm.1	3.1	0.001753	Gstm2
TC1300000898.mm.1	2.65	0.001757	LOC100862446; Gm20746; Ftl1; Mir692-2b
TC0500003376.mm.1	1.52	0.001766	Lat2
TC1100004304.mm.1	1.64	0.001815	Mafg
TC0100001944.mm.1	1.37	0.001831	Vcpip1
TC0200003522.mm.1	1.2	0.001883	Gm13490
TC1900000221.mm.1	1.73	0.001899	Ms4a6c
TC0100002226.mm.1	1.45	0.001899
TC1500000037.mm.1	2.55	0.001905	Fyb; Gm7666
TC1300002393.mm.1	1.47	0.001913
TC0700004413.mm.1	1.2	0.001933	Fam53b
TC0600001961.mm.1	1.34	0.001934
TC1700000146.mm.1	1.2	0.001936
TC1000002640.mm.1	1.36	0.00197	Gm6653
TC0400001496.mm.1	1.13	0.00197	4930546G22Rik
TC1500001368.mm.1	1.19	0.001977	Fbxo43
TC1800000729.mm.1	2.82	0.00198
TC1000001127.mm.1	1.4	0.001989
TC1900000897.mm.1	1.73	0.001996	Gstp2; Gm3934
TC1800001116.mm.1	4.59	0.002	Gm6665
TC1600000846.mm.1	1.62	0.002013	Gm24272
TC1900000586.mm.1	1.21	0.002015	Lcor
TC1100003022.mm.1	1.07	0.00206	Arhgef15
TC1600001248.mm.1	1.14	0.002062	Fopnl; Gm15869
TC0500002302.mm.1	1.43	0.002078	Rab28
TC0600001527.mm.1	1.63	0.002106	Klrb1f
TC0400001721.mm.1	1.48	0.002132	Sh2d5; Kif17
TC1100000148.mm.1	1.3	0.002145	Gm12008
TC1300000972.mm.1	1.26	0.002151	Mef2c
TC1300001157.mm.1	1.13	0.002184	Gm17160
TC1000000514.mm.1	1.55	0.002191	Lims1
TC1900000754.mm.1	3.94	0.002193	LOC73899
TC1900000442.mm.1	1.24	0.002238	Pdcd1lg2
TC0100003168.mm.1	1.05	0.002279
TC0800000845.mm.1	6.53	0.002298	Hmox1
TC1000001011.mm.1	1.52	0.002306	1500009L16Rik
TC0200001743.mm.1	1.24	0.002312	Pak6
TC0400002744.mm.1	1.43	0.002314	Ptgr1
TC0600002423.mm.1	2.01	0.002322	Il12rb2
TC1000001737.mm.1	1.53	0.002324	Stxbp5
TC1900000889.mm.1	1.42	0.002331	Ndufs8
TC0700004515.mm.1	1.57	0.002342	Ifitm3
TC0800002555.mm.1	1.49	0.002342
TC1900000336.mm.1	3.88	0.002388
TC1100003469.mm.1	1.25	0.002421	Smg8
TC0900000918.mm.1	1.11	0.002424	Anxa2
TC1100003090.mm.1	1.29	0.002455	Alox12
TC1200000114.mm.1	1.73	0.002462	Gm9847
TC1500000287.mm.1	1.74	0.002464	Gm22353
TC1600001173.mm.1	1.98	0.002466	Gm22137; Gm7541
TC0700000275.mm.1	3.34	0.002478	Pglyrp1
TC1000002878.mm.1	2.14	0.002491	Glipr1
TC1900001529.mm.1	1.47	0.002507	Pyroxd2
TC1800001230.mm.1	1.49	0.002533	Gnpda1
TC1500000409.mm.1	1.36	0.002535	Wdyhv1
TC0900002332.mm.1	3.2	0.002549	Nrg4
TC0100002285.mm.1	3.64	0.002604	Slc40a1
TC1300002669.mm.1	2.04	0.002616	Gm9025
TC0700000561.mm.1	1.95	0.002622	Tyrobp
TC0100001870.mm.1	1.58	0.002662	4930570N18Rik
TC0500003651.mm.1	1.5	0.002681	Gm8615
TC0900002742.mm.1	1.45	0.002691	Gm20648
TC0300002722.mm.1	1.7	0.002707	Gstm7
TC0300001962.mm.1	1.23	0.002711
TC1900001093.mm.1	1.45	0.002712	Best1
TC0100001526.mm.1	1.86	0.002739	Creg1
TC1000000881.mm.1	1.24	0.002763	Map2k2
TC0300001797.mm.1	1.38	0.002788	Zmat3
TC0400001968.mm.1	2.46	0.002807	Mir34a
TC0400003816.mm.1	1.87	0.002829	Gm13012
TC1600000981.mm.1	1.54	0.002845	Sod1
TC0500003442.mm.1	1.13	0.002845	Slc12a9
TC1100003318.mm.1	1.98	0.002882	Wsb1
TC0100001722.mm.1	1.34	0.002883	Pycr2
TC1400000858.mm.1	1.22	0.002904	Sacs
TC1400001355.mm.1	1.48	0.002909	Gm2904
TC0200001849.mm.1	1.8	0.002913	Slc28a2
TC1100002737.mm.1	1.47	0.002924	Il4
TC0100003879.mm.1	1.3	0.002927	Als2
TC1700002558.mm.1	1.48	0.003001	Eif2ak2
TC0600000289.mm.1	1.38	0.003019	2210408F21Rik
TC1200002491.mm.1	5.89	0.003021	Gm20658; LOC102633213
TC0600000325.mm.1	1.12	0.003055	Akr1b10
TC0100002601.mm.1	1.72	0.003058	Abcb6
TC0800003234.mm.1	1.23	0.003081
TC0800000817.mm.1	1.52	0.003084	Hsh2d
TC0X00000745.mm.1	1.21	0.003117	Vbp1
TC0500003433.mm.1	1.16	0.003121	Trim56
TC1300001346.mm.1	1.23	0.003146	Paip1
TC1900001519.mm.1	1.29	0.003147	Morn4
TC0700002143.mm.1	1.21	0.003147	Lair1
TC0200002409.mm.1	1.31	0.003229	Manbal
TC0400001002.mm.1	1.42	0.003265	Gm12686
TC0600003138.mm.1	1.37	0.003267
TC1900000222.mm.1	1.61	0.003273
TC0400002665.mm.1	1.43	0.00329	Abca1
TC0500003175.mm.1	4.85	0.003318	Oas2
TC0600001890.mm.1	1.88	0.003328	Tfec
TC1500000294.mm.1	1.89	0.003335
TC0800002881.mm.1	1.46	0.003348	Psmd7
TC0X00000888.mm.1	1.54	0.003356	Pcyt1b
TC0100000300.mm.1	1.24	0.003368	Il18rap
TC0200004475.mm.1	1.69	0.003379	Epb4.2
TC1700002481.mm.1	1.34	0.003385	Tgif1
TC0400000818.mm.1	1.54	0.003408	Gm11411
TC0600003084.mm.1	1.71	0.003412	Clec4e
TC1600001807.mm.1	1.14	0.003464	Arl6
TC1400000064.mm.1	1.6	0.00348	Gm5456
TC0X00001624.mm.1	1.55	0.003482	Gm15186
TC1300002008.mm.1	1.56	0.003526
TC0200002014.mm.1	1.22	0.00353
TC1400002065.mm.1	1.42	0.003554	Cebpe
TC0800001324.mm.1	1.8	0.003569	St3gal2
TC0100000020.mm.1	1.27	0.003576
TC1400000862.mm.1	1.69	0.003578	Arl11
TC0600003072.mm.1	2.42	0.003592	Gdf3
TC0X00000363.mm.1	1.15	0.003593	Zbtb33
TC0400001716.mm.1	1.27	0.003595
TC1900000602.mm.1	1.38	0.003605	Zdhhc16
TC0400003865.mm.1	2.08	0.003636	Padi4
TC1100000090.mm.1	1.45	0.003683	Gm11401
TC1600001340.mm.1	1.37	0.003686	Parl
TC0X00002422.mm.1	1.3	0.003725
TC1700000595.mm.1	1.16	0.003726	Cd320
TC0200003866.mm.1	1.34	0.003729	Tfpi
TC0500000934.mm.1	1.73	0.00373	Bmp2k
TC1000000809.mm.1	1.17	0.003816	Tpgs1
TC1500001427.mm.1	1.18	0.003817
TC0200000602.mm.1	1.34	0.003821	Gm13528
TC0800002724.mm.1	1.43	0.003827
TC0500003246.mm.1	2.15	0.003838
TC0X00001541.mm.1	1.25	0.003856	Kdm5c
TC1000001785.mm.1	1.43	0.003864
TC0100003443.mm.1	1.11	0.003885	Dcaf6
TC0500003208.mm.1	1.3	0.00389	Fam216a
TC1100001386.mm.1	1.6	0.003918	Trim25
TC1900000640.mm.1	1.22	0.003926
TC0900001359.mm.1	1.36	0.003946	Gm17205
TC1500001207.mm.1	1.26	0.00395	Rai14
TC1700002759.mm.1	1.34	0.003959
TC0200004623.mm.1	1.16	0.003972	Cpxm1
TC0800001325.mm.1	1.79	0.004041	Gm26132
TC0200000399.mm.1	1.36	0.004073
TC0X00000074.mm.1	2.65	0.004083	Pim2
TC0300002421.mm.1	1.71	0.004099	Gm5278; Gm22752
TC0700003606.mm.1	1.78	0.004113	Gm7180
TC0X00000916.mm.1	1.33	0.004115	Msn
TC0100000282.mm.1	1.31	0.004115	Npas2
TC0800001244.mm.1	1.25	0.004173	Pla2g15
TC1100003401.mm.1	2.29	0.004175	Ccl3
TC0700001141.mm.1	1.44	0.004189	Zfp710
TC0700004586.mm.1	2.83	0.004195	Phlda2
TC0200000745.mm.1	1.35	0.004222
TC0200004982.mm.1	1.21	0.004222
TC0800000727.mm.1	1.23	0.004223	Pbx4
TC1200000671.mm.1	1.47	0.004225	Syne2; Mir5101
TC0600000633.mm.1	1.34	0.004234	Tax1bp1
TC1700002261.mm.1	1.21	0.004235
TC1400001537.mm.1	1.42	0.004259	Anxa7
TC0100002800.mm.1	1.06	0.004281	Hes6
TC1800000708.mm.1	1.51	0.00432	Psmg2
TC0200003353.mm.1	1.57	0.004384	Psmd5
TC0900000195.mm.1	1.67	0.004397
TC0500002840.mm.1	3.73	0.004399	Plac8
TC0X00003183.mm.1	1.61	0.0044	Gm4919
TC0500003641.mm.1	1.4	0.004405
TC0400004034.mm.1	1.97	0.004407	Pgd
TC0X00003035.mm.1	1.26	0.004407	Gm15004
TC0600003239.mm.1	1.22	0.00441	1700101I11Rik
TC1900001661.mm.1	1.18	0.004421	Xpnpep1
TC1100004269.mm.1	1.18	0.004435	Mir22; Mir22hg
TC1500000159.mm.1	1.23	0.004444
TC1400002102.mm.1	1.35	0.004464	Adcy4
TC0300001627.mm.1	1.45	0.004478
TC1300000735.mm.1	1.45	0.004518	Dapk1
TC1300000206.mm.1	1.48	0.004526	Vmn1r-ps103
TC0300000809.mm.1	1.95	0.004537	S100a6
TC0800001471.mm.1	1.29	0.004551	Gm24283
TC1700002217.mm.1	1.33	0.004565
TC1100000771.mm.1	2.19	0.004589	Map2k3
TC1300002596.mm.1	1.09	0.00459	Trappc13; 2410002O22Rik
TC1200000526.mm.1	1.85	0.00462
TC0600003148.mm.1	1.37	0.004631	Cd9
TC1500001872.mm.1	1.34	0.004697	Csnk1e
TC1400000056.mm.1	1.59	0.004743	Gm17045
TC0100001370.mm.1	1.8	0.004744	Ncf2
TC0900003098.mm.1	9.08	0.004748	Camp
TC0X00001621.mm.1	1.39	0.00478	A830080D01Rik
TC1100004158.mm.1	1.11	0.004824	BC100451
TC0200000566.mm.1	1.16	0.004873	Ppapdc3
TC0200002005.mm.1	1.07	0.005053	Hspa12b
TC1300001804.mm.1	1.34	0.005065	Rpp40
TC0300002728.mm.1	1.32	0.005143	Gstm4
TC0600003257.mm.1	1.18	0.005165
TC0600003342.mm.1	1.53	0.005177	Eps8
TC0300002474.mm.1	1.36	0.005191	6330562C20Rik; Gm10691
TC0900000497.mm.1	1.18	0.005194	Usp2
TC1500000289.mm.1	2.05	0.00521	Gm24098
TC1500001429.mm.1	2.05	0.00521	Gm25381
TC0600000527.mm.1	1.1	0.005294	Cul1
TC1500000392.mm.1	1.58	0.00533	Deptor
TC0200003720.mm.1	1.41	0.005367	Slc25a12
TC1500000524.mm.1	1.53	0.005473	Ptp4a3
TC1300002176.mm.1	1.2	0.005473	Fbp1
TC1300001140.mm.1	1.17	0.00548	Ccdc125
TC0600002675.mm.1	1.77	0.005483
TC1500001899.mm.1	1.92	0.005519	Snord43
TC1000000080.mm.1	1.48	0.005523	Fbxo30
TC1300001378.mm.1	1.8	0.005537	Akr1c12
TC1500002179.mm.1	1.95	0.005556	Snora2b
TC0600001715.mm.1	2.25	0.005573	2010013B24Rik
TC1100000245.mm.1	1.25	0.005639	Pus10
TC1500000548.mm.1	2.02	0.005675
TC1500000253.mm.1	1.44	0.005676
TC0200002275.mm.1	1.4	0.005727	Srxn1
TC1500001377.mm.1	1.33	0.005743
TC1300001716.mm.1	1.35	0.005749
TC1800001637.mm.1	1.78	0.005759	Slc14a1
TC0600002226.mm.1	1.33	0.00576
TC1800000991.mm.1	1.24	0.005782
TC0100002533.mm.1	1.53	0.005816
TC1800000105.mm.1	1.29	0.005828	Ttc39c
TC1300000560.mm.1	1.62	0.005862	Ninj1
TC0700001519.mm.1	1.33	0.005862	Trim6
TC0900000818.mm.1	1.27	0.005898	Uchl4
TC1900000044.mm.1	1.29	0.005901	Gm21844
TC1500000232.mm.1	1.41	0.005911	Mtdh
TC0600003487.mm.1	1.37	0.005917	Gm15785
TC0900002537.mm.1	1.36	0.005957	Lactb
TC1300001493.mm.1	1.23	0.005999
TC1200001211.mm.1	1.14	0.006005
TC0100001234.mm.1	1.43	0.006006	Kdm5b
TC1700001254.mm.1	1.34	0.006011
TC0100001121.mm.1	1.42	0.006028	Mgat5
TC0800000017.mm.1	1.36	0.006047	Stxbp2
TC0700002009.mm.1	1.47	0.006063	Gm6314
TC0200003591.mm.1	1.24	0.006072
TC0200005399.mm.1	1.48	0.006084	Psma7
TC0200000964.mm.1	1.34	0.006112	Gm13602
TC1700001393.mm.1	2.08	0.006117	Mir692-1
TC1000000402.mm.1	1.38	0.006117	Cd24a
TC0500003488.mm.1	1.62	0.006164
TC0400002762.mm.1	1.37	0.006188	Inip
TC1300000681.mm.1	1.52	0.006198
TC0600000841.mm.1	1.23	0.006203	St3gal5
TC1700002644.mm.1	1.22	0.006203	Gm19696
TC0500002290.mm.1	2.45	0.006252	Clnk
TC0100001254.mm.1	1.15	0.006295	Phlda3
TC0100001176.mm.1	1.11	0.006321	Slc41a1
TC0900000877.mm.1	1.26	0.006328	Gm22145
TC0900001461.mm.1	13.91	0.006391	Ngp
TC1300001678.mm.1	1.26	0.006422
TC1400000760.mm.1	1.16	0.006438
TC0100003260.mm.1	1.59	0.006451
TC1400000044.mm.1	1.5	0.006469	Gm3348
TC0300001621.mm.1	1.25	0.006478	Mrps28
TC0900001274.mm.1	1.5	0.006586
TC0200001796.mm.1	1.9	0.006628
TC1500000470.mm.1	1.98	0.006663
TC1300001272.mm.1	1.15	0.006665	Gm26943
TC0100001882.mm.1	1.91	0.006692	Cd34
TC0200002574.mm.1	1.1	0.006697	Trp53rk
TC1500001387.mm.1	1.9	0.006729	Gm10384
TC1300001676.mm.1	1.24	0.006752	Gm11349
TC0900000672.mm.1	1.69	0.006776	Fbxo22
TC1100000015.mm.1	1.33	0.006806	Selm
TC0100003420.mm.1	1.31	0.006809	Gm16548
TC1700000817.mm.1	3.82	0.006828	Rhag
TC0600001088.mm.1	1.1	0.006846	Lsm3
TC1000002546.mm.1	1.59	0.006862	Gna15
TC0100000712.mm.1	1.57	0.00688
TC0700001426.mm.1	1.36	0.006953
TC1900001583.mm.1	1.18	0.006993	Fbxw4
TC0500003166.mm.1	1.37	0.00701	Sdsl
TC0900002902.mm.1	1.21	0.007014
TC0600000293.mm.1	1.64	0.007054	Gm13844
TC0X00000388.mm.1	1.34	0.007075	Gria3; Gm22413
TC0100002446.mm.1	1.09	0.007142	Gpr1
TC0500000168.mm.1	1.68	0.007144	A630072M18Rik
TC1100001256.mm.1	1.53	0.007179	Ccl4
TC0200003303.mm.1	2.39	0.007214	Lcn2
TC1400001687.mm.1	1.47	0.007232	Ankrd28
TC0600000548.mm.1	1.46	0.007252
TC0200000014.mm.1	1.13	0.007272	Gm13181
TC1000000326.mm.1	1.21	0.007307	Fyn
TC1100003817.mm.1	1.35	0.007327	Dusp3
TC0200001711.mm.1	1.25	0.007357
TC0200001795.mm.1	1.7	0.007363
TC0700004340.mm.1	1.28	0.007376	Stx1b
TC0200001851.mm.1	1.56	0.007387	Gm14085
TC1700001251.mm.1	1.29	0.007401
TC1200000577.mm.1	1.2	0.00743
TC0700001371.mm.1	1.17	0.007442
TC1200002115.mm.1	1.34	0.00746	Pomt2
TC0800000899.mm.1	1.22	0.00753	Inpp4b
TC1800001083.mm.1	1.44	0.007548	Slc39a6
TC0900001143.mm.1	1.31	0.007586
TC0600000565.mm.1	1.53	0.007607	Gimap9
TC0200003924.mm.1	1.35	0.007621	Olfr1049
TC0700000532.mm.1	1.4	0.007622	Zfp84
TC1600000429.mm.1	1.18	0.007749	Cep19
TC1100000539.mm.1	1.16	0.007751	Gm26542
TC0800000330.mm.1	1.2	0.007774	Lsm1
TC0600002740.mm.1	1.34	0.007784
TC0200003176.mm.1	1.1	0.007833	Nacc2
TC1500002251.mm.1	2.72	0.007859	I730030J21Rik
TC1600001347.mm.1	1.19	0.007862	Gm15760
TC1200001272.mm.1	1.36	0.007879	Pld4
TC0X00001634.mm.1	1.23	0.00788	Phka2
TC0700003007.mm.1	1.77	0.007926	Bax
TC1300001717.mm.1	1.57	0.008014
TC1100000271.mm.1	1.3	0.008017	n-R5s68
TC0400000074.mm.1	1.29	0.008034	Gm12920
TC1000002988.mm.1	1.18	0.008045	Gm9046
TC0400002200.mm.1	1.19	0.008075	Ndufaf6
TC0600002269.mm.1	1.41	0.008082	Skap2
TC1100001762.mm.1	1.21	0.008095	Gm11652
TC0X00001556.mm.1	1.35	0.008116	Gm15153
TC1100004075.mm.1	1.32	0.00813	Nt5c
TC1200000983.mm.1	1.12	0.008189
TC0100000944.mm.1	1.15	0.008213	Atg4b
TC0500002841.mm.1	1.82	0.008246
TC1700001777.mm.1	1.83	0.00827	Trp53cor1
TC1100003255.mm.1	1.15	0.008308
TC1400001659.mm.1	1.21	0.008361	Prkcd
TC0800003068.mm.1	1.77	0.008394	Cyba
TC0900000787.mm.1	1.16	0.008413
TC1300001323.mm.1	1.38	0.008425
TC0X00002957.mm.1	1.19	0.00843	Gm5403
TC1700001907.mm.1	1.08	0.008489	H2-Ea-ps
TC0300001110.mm.1	2.1	0.008493	AI504432
TC0600001622.mm.1	1.51	0.008498	Atf7ip
TC0800000642.mm.1	1.12	0.008528
TC0700000305.mm.1	1.53	0.008544	Zfp296
TC1700001247.mm.1	1.34	0.008563	Mta3
TC0800001494.mm.1	1.39	0.008571	Trappc2l
TC1700002531.mm.1	1.19	0.008574	Memo1
TC1000001739.mm.1	1.4	0.008603
TC0X00002807.mm.1	1.21	0.008657	5530601H04Rik; LOC100503212
TC1100003388.mm.1	2.13	0.008713
TC0700004293.mm.1	1.44	0.008736	Coro1a
TC0X00000948.mm.1	1.47	0.008749	Mir676
TC1100003268.mm.1	1.19	0.008784	Gm10392
TC1000001716.mm.1	1.09	0.008792	Sash1
TC1800000050.mm.1	1.26	0.008842	Fabp5l2
TC0100002225.mm.1	1.33	0.008892
TC1900000530.mm.1	1.62	0.008924
TC1800000184.mm.1	1.24	0.009036	Mapre2
TC1200002247.mm.1	1.45	0.009053
TC0300000567.mm.1	1.45	0.009073	Il12a
TC1300000019.mm.1	1.54	0.009091	Akr1c13
TC0X00000604.mm.1	1.34	0.009103
TC1100003103.mm.1	1.22	0.009103	Gm12316
TC1700000902.mm.1	1.23	0.009122	2310039H08Rik
TC1800000890.mm.1	1.78	0.009134	Cyb5a; Cyb5
TC0X00002309.mm.1	1.3	0.009157
TC0800002009.mm.1	1.1	0.009185
TC1300002498.mm.1	1.43	0.009224	Arhgef28
TC0100001116.mm.1	1.39	0.009327
TC1100003827.mm.1	1.25	0.009358	Tmem101
TC0500001080.mm.1	1.38	0.009417	Rpap2
TC1000002146.mm.1	1.75	0.009427
TC1600000447.mm.1	1.43	0.009435	Tfrc
TC0200005155.mm.1	1.18	0.00946	Zmynd8
TC1100002664.mm.1	1.81	0.00949	Sqstm1
TC0600002917.mm.1	1.39	0.009492	Camk1
TC0900000369.mm.1	1.82	0.009508	Vsig2
TC0400001482.mm.1	1.23	0.009657	Gm12942; Zmym6
TC0200002813.mm.1	1.27	0.00966	Gm24892
TC1700000522.mm.1	1.67	0.009667	Dnah8
TC0100003651.mm.1	1.32	0.009673
TC0X00000526.mm.1	1.33	0.009711	Gm23258
TC1400001680.mm.1	1.16	0.009725	Mettl6
TC1600000598.mm.1	1.56	0.009742
TC0X00001828.mm.1	3.17	0.009778
TC1900001398.mm.1	1.29	0.009813	Atad1
TC1600002115.mm.1	1.28	0.009814	Hlcs
TC0200004114.mm.1	1.1	0.009828	1110051M20Rik
TC0200000343.mm.1	1.16	0.009868
TC0X00001603.mm.1	1.38	0.009873	Gm8659
TC1000001340.mm.1	1.1	0.009875	5330438D12Rik
TC0100003860.mm.1	1.1	0.009901	Lypla1
TC1300000563.mm.1	1.1	0.009912	Ippk
TC0700004484.mm.1	1.33	0.009927	Gm4459
TC1100000678.mm.1	1.35	0.009946	Cnot8
TC0100000469.mm.1	1.17	0.009947	Cyp20a1
TC0400003926.mm.1	1.22	0.009973	Gm13089
TC0700001015.mm.1	1.25	0.010034	Fam169b
TC0300000817.mm.1	1.56	0.010071	Gm6097
TC0X00002440.mm.1	1.37	0.010084	Renbp
TC0900002234.mm.1	1.18	0.010094
TC1200002578.mm.1	1.43	0.010127	Ighv3-1
TC0800002189.mm.1	1.21	0.010136
TC1300001471.mm.1	1.3	0.010146	Tbce
TC1300002531.mm.1	1.27	0.010156	Naip5
TC1200001552.mm.1	2.75	0.010167	Rsad2
TC1700000711.mm.1	1.27	0.010173	Ppp1r10; Mir1894
TC0600002890.mm.1	1.59	0.010191
TC1000001277.mm.1	1.25	0.010227
TC1800000457.mm.1	1.4	0.010264	Dcp2
TC1500000731.mm.1	1.22	0.010311	Tef
TC0600003118.mm.1	2.84	0.010318
TC1600001526.mm.1	1.44	0.010327	Gm15658; Gm15657
TC0200004507.mm.1	1.11	0.010342	Duoxa1
TC0200002318.mm.1	1.27	0.010369	Dnmt3b
TC1000000571.mm.1	1.35	0.010411	Ppa1
TC0500003180.mm.1	2.32	0.010438	Oas1g
TC1800000275.mm.1	1.21	0.010472
TC0300002152.mm.1	1.14	0.010499
TC1900000301.mm.1	1.23	0.010528	E030024N20Rik
TC0200002347.mm.1	1.14	0.010534	Chmp4b
TC0100002218.mm.1	1.43	0.010537
TC1000000178.mm.1	2.87	0.010571	C920009B18Rik; H60a
TC0500001382.mm.1	1.47	0.01059	Hvcn1
TC1000002437.mm.1	1.15	0.010596	Trpm2; Gm22871; Gm22394
TC1800001541.mm.1	1.2	0.010627	Poli
TC0700002604.mm.1	1.16	0.010653
TC1100000637.mm.1	1.81	0.010673	Hint1
TC1100003357.mm.1	1.32	0.010692
TC1300000320.mm.1	1.52	0.010715
TC1300002533.mm.1	1.26	0.010718	Naip3
TC0200002178.mm.1	1.29	0.010731	Xrn2
TC0X00000988.mm.1	1.54	0.010774	Nhsl2
TC0500003475.mm.1	1.22	0.010832
TC1900000139.mm.1	1.41	0.010852	Snord118
TC0300003180.mm.1	1.41	0.010861
TC1100001267.mm.1	2.58	0.010863	Wfdc21; 1100001G20Rik
TC0600000786.mm.1	1.87	0.01087	Gm8566
TC0700002689.mm.1	1.19	0.010883
TC0900000719.mm.1	1.41	0.010893	Ubl7
TC0600002644.mm.1	1.38	0.010911	Anxa4
TC1300001762.mm.1	1.54	0.010923	Serpinb1a
TC0900000751.mm.1	1.51	0.010934	Pkm
TC0X00000292.mm.1	1.26	0.010935	Gm2223
TC0400001157.mm.1	1.34	0.010968	Txndc12
TC0X00002685.mm.1	1.39	0.010976	Eda2r
TC1600000442.mm.1	1.44	0.010979	Tctex1d2
TC1300000724.mm.1	1.21	0.010987	Naa35
TC0500001038.mm.1	1.4	0.010993	Lrrc8b
TC0500003181.mm.1	2.4	0.01103	Oas1a
TC1700000343.mm.1	1.45	0.011081
TC0X00002667.mm.1	1.15	0.011105	Amer1
TC1100002187.mm.1	1.3	0.011106	Gm11977
TC1100001619.mm.1	1.56	0.011135	Gm11598
TC1100000025.mm.1	1.36	0.011219	Dusp18
TC1300002047.mm.1	2.09	0.011225	Hk3
TC0400001268.mm.1	1.29	0.011226	Gm12994
TC0200001592.mm.1	1.42	0.011236	Gm13992
TC1700000205.mm.1	1.21	0.011242
TC1600000310.mm.1	1.65	0.011277	Gm5809
TC0100000332.mm.1	1.23	0.011354	Tpp2
TC1000001129.mm.1	2.02	0.011358	Gm17745
TC1000001948.mm.1	1.47	0.011365	Gm24189
TC1700000819.mm.1	1.24	0.01138	Mut
TC0200002487.mm.1	1.2	0.011393	2310001K24Rik
TC0500002567.mm.1	1.2	0.011407	Commd8
TC0500001940.mm.1	1.55	0.011437	Gm7332
TC0X00002128.mm.1	1.42	0.011469	Gm14579
TC1900001137.mm.1	1.31	0.011476	Ms4a6d
TC1400002603.mm.1	1.31	0.011526	Gm22984
TC1900000062.mm.1	1.39	0.011535	Eif1ad
TC1600001520.mm.1	2.47	0.011555
TC0800002876.mm.1	2.09	0.011561
TC0800001186.mm.1	1.28	0.011584	Pdp2
TC0800001451.mm.1	1.16	0.01161	Irf8
TC1500001979.mm.1	1.36	0.011625	Ttll12
TC1100004233.mm.1	1.4	0.011631	Fasn
TC0600001551.mm.1	1.32	0.011639	5430401F13Rik; Gm6619
TC1900000548.mm.1	1.17	0.011682
TC0900002781.mm.1	2.44	0.0117
TC1500000848.mm.1	1.2	0.011711	B230214G05Rik
TC1000000924.mm.1	1.3	0.011734	Gm4924
TC0X00003399.mm.1	1.43	0.011769	Sh3bgrl
TC1300000601.mm.1	1.73	0.011774	Gm22806
TC1700002316.mm.1	1.62	0.011806	Sema6b
TC0100003823.mm.1	1.09	0.011845	Traf5
TC1300000564.mm.1	1.71	0.011862	Tes3-ps
TC1300000663.mm.1	1.28	0.01187
TC0700001644.mm.1	1.22	0.011878	Mical2
TC1700001140.mm.1	1.91	0.01198	Snord53; Gm22858
TC1000002985.mm.1	1.21	0.011989	Gm9040
TC1000002986.mm.1	1.21	0.011989	Gm9044
TC0800000814.mm.1	1.22	0.011991	Tpm4
TC0900003052.mm.1	1.11	0.011994	Bsn
TC1700001190.mm.1	1.39	0.012091	Sult6b1
TC0100000795.mm.1	1.11	0.012117
TC0600001767.mm.1	1.14	0.012121	Gm10203
TC1900000635.mm.1	1.16	0.012134	Cutc
TC1600002172.mm.1	1.32	0.012155	Ifnar2
TC0600003417.mm.1	1.85	0.012164	Kras
TC0900000748.mm.1	1.53	0.012177	Hexa
TC0900002382.mm.1	1.1	0.012184	Arid3b
TC1700001636.mm.1	1.15	0.012211	Syngr3
TC0900000679.mm.1	1.32	0.012213	Pstpip1
TC1400001052.mm.1	1.38	0.012221	5031414D18Rik
TC1900001605.mm.1	1.29	0.012289
TC1800001657.mm.1	1.1	0.0123	Kcng2
TC0400000132.mm.1	1.46	0.012331	Gm11845
TC1000001834.mm.1	1.27	0.012334
TC1600001557.mm.1	1.36	0.012367	Dtx3l
TC0X00002479.mm.1	1.42	0.012388	Rab39b
TC0700004255.mm.1	1.26	0.012442
TC1100001882.mm.1	1.47	0.012493	Cd300a
TC1100003055.mm.1	1.71	0.012528	Cd68
TC0300000367.mm.1	1.72	0.012543	Mgst2
TC0300002735.mm.1	1.09	0.012569	Atxn7l2
TC0100000174.mm.1	1.35	0.0126	Gm15702
TC0800002945.mm.1	1.37	0.012601	Rfwd3
TC1900001246.mm.1	1.32	0.012749	Aldh1a7
TC0X00000151.mm.1	1.22	0.012782	Atp6ap2
TC0500000591.mm.1	1.11	0.012814	Tbc1d1
TC1100001248.mm.1	1.18	0.012818
TC1200000895.mm.1	1.13	0.012827	Adck1
TC0600000854.mm.1	1.34	0.012859	Retsat
TC1000000969.mm.1	2.36	0.012866
TC0700001771.mm.1	1.17	0.01292	Slc5a11
TC0200004965.mm.1	1.11	0.012932	Gss
TC1100001459.mm.1	1.41	0.012939	Fam117a
TC0400002598.mm.1	1.64	0.012976	Hemgn
TC0500003067.mm.1	1.45	0.013001	4930515G01Rik
TC1100003895.mm.1	1.22	0.013014
TC1600000765.mm.1	1.07	0.013044	Cldn25
TC1400002442.mm.1	1.37	0.013054
TC1900001777.mm.1	1.42	0.013058	Ndufb8
TC0800000629.mm.1	1.45	0.01306	Hmgb2
TC0200004188.mm.1	1.35	0.013111	Gm13797
TC0400001548.mm.1	1.11	0.013158
TC0400000030.mm.1	1.34	0.013204
TC0700000705.mm.1	1.15	0.013252	Zfp619
TC0400003744.mm.1	1.18	0.013291
TC0100002769.mm.1	1.1	0.013306	Usp40
TC0500002228.mm.1	1.15	0.013316
TC1600001304.mm.1	1.16	0.013335	Prodh
TC0300000811.mm.1	11.89	0.013378	S100a8
TC0500000835.mm.1	1.34	0.013387	Afp
TC0600000632.mm.1	1.44	0.013388
TC1200002439.mm.1	1.25	0.013404	Cdca4
TC1400000141.mm.1	1.06	0.013412	Nkiras1
TC1700002703.mm.1	1.32	0.013445
TC1500001378.mm.1	1.58	0.013473	Snx31
TC1200001763.mm.1	1.33	0.013484	Ppp2r3c
TC0700001875.mm.1	2.15	0.013559	Itgam
TC0900000664.mm.1	1.25	0.013569	Ireb2
TC0400001704.mm.1	3.54	0.013584
TC0400003445.mm.1	1.34	0.013587	Exo5
TC1000002059.mm.1	1.87	0.013616	Gm9855
TC0300002725.mm.1	1.86	0.013681	Gstm1
TC1500002156.mm.1	1.24	0.013702	Rapgef3
TC0900000189.mm.1	1.17	0.013713	Pde4a
TC1800000342.mm.1	1.24	0.013726	Tmco6
TC1200000576.mm.1	1.17	0.013739	Atp5s
TC0800002485.mm.1	1.44	0.013758
TC1100004121.mm.1	1.22	0.013776	Ube2o
TC0X00003236.mm.1	1.23	0.013856	Sat1
TC0500003467.mm.1	1.46	0.013862	Gm15502
TC1100002914.mm.1	1.18	0.013867	Mapk7
TC0500002192.mm.1	1.1	0.013867
TC0500001591.mm.1	1.86	0.013883
TC1200001399.mm.1	1.28	0.013887
TC1100002003.mm.1	1.88	0.013926	Rnf213
TSUnmapped00000039.mm.1	1.49	0.013935	Pemt
TC1100000211.mm.1	1.18	0.013993	Vps54
TC1600002150.mm.1	1.18	0.013998	Fam3b
TC0300002462.mm.1	1.18	0.014058	Psmd4
TC0300000187.mm.1	1.36	0.01407
TC0900002149.mm.1	1.23	0.01408	Cbl
TC0900001521.mm.1	1.24	0.014086	Gm23889
TC0700001974.mm.1	1.45	0.014149	Mgmt
TC1500001884.mm.1	1.26	0.014159	Gm26884
TC1800001328.mm.1	1.41	0.014187	Gm4950
TC1100001463.mm.1	1.71	0.014202
TC0400000039.mm.1	1.39	0.014242	Sdcbp
TC1600000115.mm.1	1.23	0.014258	Nubp1
TC0300001701.mm.1	1.17	0.014333	Hps3
TC0X00001667.mm.1	1.47	0.014335	Figf
TC1500002318.mm.1	1.26	0.014339	Itga5
TC0900001048.mm.1	1.87	0.014341	Gsta4
TC0600002730.mm.1	1.19	0.014359	Xpc
TC0200002263.mm.1	1.63	0.014367	Fkbp1a
TC0200003369.mm.1	1.28	0.014387	Gm13445
TC0700000501.mm.1	2.1	0.014389	Gmfg; Gm9835
TC0600003055.mm.1	1.32	0.014405	Gm15856
TC0200005515.mm.1	1.18	0.014418	Ube2v1
TC1100002812.mm.1	1.54	0.014453	Gm12247
TC0800000275.mm.1	1.15	0.014468	1810012K16Rik
TC1600002084.mm.1	1.29	0.014493	Cryzl1
TC1500001932.mm.1	1.36	0.01453	Phf5a
TC1000000864.mm.1	1.25	0.014536	Adat3; Scamp4
TC0500001799.mm.1	1.27	0.014568	Polr1d
TC0400002549.mm.1	1.16	0.014587	Gne
TC1500000179.mm.1	1.15	0.01459
TC0800001547.mm.1	1.12	0.014603	Arv1
TC0X00002428.mm.1	1.16	0.014612	Haus7
TC1000002498.mm.1	1.23	0.014624	Mex3d
TC1000002482.mm.1	1.29	0.014637	BC005764
TC1000003104.mm.1	1.31	0.014677	Dtx3
TC1100003567.mm.1	1.36	0.014762	Acsf2
TC1100001998.mm.1	1.1	0.014771	Ccdc40
TC1800000199.mm.1	1.56	0.014803	Elp2
TC1600000691.mm.1	1.69	0.014865	Gm7204
TC0700000234.mm.1	1.31	0.014877	Ap2s1
TC0800001965.mm.1	1.29	0.014896
TC0200000533.mm.1	1.12	0.014906	Dolpp1
TC0900002676.mm.1	1.2	0.014953	Mapk6
TC0500002843.mm.1	1.21	0.014971	Hpse
TC1700001379.mm.1	1.25	0.015011	Gm5812
TC1100002405.mm.1	1.3	0.015042
TC1800001604.mm.1	1.71	0.015065
TC0900000368.mm.1	1.48	0.015073	Esam
TC0200003592.mm.1	1.18	0.015181	Baz2b; LOC100505179
TC1000002471.mm.1	1.11	0.015203	C2cd4c
TC1000002894.mm.1	1.15	0.015204	Tbc1d15
TC1400002352.mm.1	1.45	0.015206
TC0900000973.mm.1	1.38	0.015246
TC0100002431.mm.1	1.31	0.015315	4930448K12Rik; Pard3bos1
TC1400000743.mm.1	1.27	0.015315	Oxa1l
TC1200000474.mm.1	1.16	0.015356	Brms1l
TC0200003255.mm.1	1.09	0.01537	Mir219a-2; Gm3088
TC0200004245.mm.1	1.17	0.015398	Tcp11l1
TC1400002020.mm.1	1.27	0.015408	Gm16617
TC1100001918.mm.1	1.09	0.015449	Unk
TC0200001112.mm.1	1.34	0.01548	9430019J16Rik; Gm13658
TC0X00001923.mm.1	1.18	0.015529	Gm9085
TC1900000385.mm.1	1.47	0.015544
TC1300000409.mm.1	1.29	0.015572	Fars2
TC0500000277.mm.1	1.14	0.015606	Dnajb6
TC1900001673.mm.1	1.23	0.015683
TC1700000759.mm.1	1.3	0.015688	Gm19807
TC0900000712.mm.1	1.35	0.01569
TC0700004640.mm.1	1.74	0.015695	Shkbp1
TC1600001493.mm.1	1.1	0.015718	Senp5
TC1500002351.mm.1	1.2	0.015731	Chkb
TC1400002714.mm.1	1.25	0.015739	Abcc4
TC0300002855.mm.1	2.06	0.015745
TC1100002932.mm.1	1.41	0.015755	Zswim7
TC0X00001165.mm.1	1.46	0.015762	Gm14914
TC0800002877.mm.1	1.81	0.015771	Nqo1
TC1700001361.mm.1	1.34	0.015798	4930548J01Rik
TC0500002177.mm.1	1.18	0.015803	Zfp513
TC0400001773.mm.1	1.45	0.015807	Atp13a2
TC1300000843.mm.1	1.36	0.015807
TC0100002495.mm.1	1.42	0.015826	Acadl
TC1100000053.mm.1	1.18	0.015866	Nipsnap1
TC1200001831.mm.1	1.27	0.015883
TC1300000199.mm.1	1.17	0.015947	Gm11295
TC0100002220.mm.1	1.61	0.015985
TC1000002385.mm.1	1.63	0.015993	Gstt2
TC0200001934.mm.1	1.32	0.015995	Gm14007
TC1400000049.mm.1	1.47	0.016003	Gm3170
TC0900000697.mm.1	1.33	0.016016	Gm16493
TC0700001178.mm.1	3.5	0.016096	Tm6sf1
TC1000002765.mm.1	1.21	0.0161	Gm18409
TC1000001035.mm.1	1.24	0.016103
TC1200001237.mm.1	1.4	0.016147	Tnfaip2
TC0700003723.mm.1	1.37	0.016166
TC0800002165.mm.1	1.27	0.016194
TC0200003141.mm.1	1.28	0.016201	Ssna1
TC0800002878.mm.1	1.26	0.016201	Nob1
TC0500000196.mm.1	1.4	0.016217	Rint1
TC0500002703.mm.1	1.15	0.016258	Gm24314
TC1100003383.mm.1	1.33	0.016274
TC1500002194.mm.1	1.28	0.0163	Rhebl1
TC0200000240.mm.1	1.5	0.016301	Vim
TC1100002039.mm.1	1.5	0.016322	Gm17586
TC1600001290.mm.1	1.31	0.016336	Gm22770
TC0300000666.mm.1	1.26	0.016338
TC1000002664.mm.1	1.2	0.016363	Apaf1
TC0700004011.mm.1	2.35	0.016397	Gm1966; RP23-465M17.2
TC0500003378.mm.1	1.27	0.01644	Limk1
TC1100000315.mm.1	1.31	0.016443	Gpr75
TC1100000759.mm.1	1.33	0.016452	Llgl1
TC1200002125.mm.1	1.29	0.016489	Nrp; Alkbh1; 2700073G19Rik
TC0100001236.mm.1	1.63	0.016492
TC1800000142.mm.1	1.19	0.016496
TC0300002742.mm.1	1.14	0.016573	Sars
TC1500001920.mm.1	1.36	0.016584	St13
TC0700003581.mm.1	1.3	0.0166	Idh2
TC1700000970.mm.1	1.32	0.016625
TC0100001699.mm.1	1.55	0.016637	Sccpdh
TC1300001989.mm.1	1.41	0.016645
TC1100001021.mm.1	1.27	0.016646	Spata22; Olfr20
TC0400001152.mm.1	1.2	0.016652	Cc2d1b
TC1300002039.mm.1	1.16	0.016686
TC1300001290.mm.1	1.65	0.016726
TC0100001859.mm.1	1.21	0.016813	Slc30a1
TC0200001571.mm.1	1.49	0.01687	Gm13886
TC1700002727.mm.1	2	0.01694
TC1100004054.mm.1	1.14	0.017	AF251705
TC0800003239.mm.1	1.45	0.017028	Gnpat
TC0500002288.mm.1	1.13	0.017041	Zfp518b
TC0200004759.mm.1	1.84	0.017078	Snord17
TC0500003096.mm.1	1.12	0.017087	Gatc
TC1100000926.mm.1	1.22	0.017107	Plscr3
TC1100000681.mm.1	2.6	0.017183	Gm12250
TC0200003880.mm.1	1.61	0.01727	Serping1
TC1700001980.mm.1	1.35	0.017292
TC0100001190.mm.1	1.25	0.017295	Nuak2
TC0200000592.mm.1	1.05	0.017332	Tor2a
TC1100003385.mm.1	1.63	0.017376	Slfn10-ps
TC0700003772.mm.1	1.41	0.017391	Omp
TC0700004135.mm.1	1.29	0.017436	Psma1
TC1000002569.mm.1	1.63	0.017455
TC1000001996.mm.1	1.25	0.017525
TC0700002657.mm.1	1.28	0.017563	Egln2
TC0300002865.mm.1	1.25	0.017627
TC0200001930.mm.1	1.14	0.017632	Gm14010
TC0200004320.mm.1	1.19	0.017635	Olfr1277
TC0X00000711.mm.1	1.39	0.017636	Mir7092
TC0200001854.mm.1	1.09	0.017639	AA467197; Mir147
TC0800002734.mm.1	1.16	0.017655	Ciapin1
TC0800000974.mm.1	1.39	0.017686	Prdx2
TC1100000668.mm.1	1.3	0.017696	Sap30l
TC1000002989.mm.1	1.12	0.017714	Gm9048
TC1900001754.mm.1	1.2	0.017733	Prdx3
TC1800001599.mm.1	1.32	0.017778	2010010A06Rik
TC1400002153.mm.1	1.2	0.017844	Gm17109
TC0700002078.mm.1	1.33	0.017875	Lsp1
TC0100001021.mm.1	1.23	0.017882
TC0800000005.mm.1	1.21	0.01794	Arhgef18
TC1600001714.mm.1	1.15	0.017949	5330426P16Rik
TC0100001595.mm.1	2.91	0.017958	Cd244; LOC677008
TC1400002146.mm.1	1.39	0.017998	N6amt2
TC1700001806.mm.1	1.27	0.018016	1700097N02Rik
TC1700001947.mm.1	1.27	0.018034	Csnk2b
TC0100000567.mm.1	1.58	0.018072
TC0700002488.mm.1	1.59	0.018182	Gemin7
TC1200001722.mm.1	1.31	0.018196	Hectd1
TC0900001304.mm.1	1.21	0.018216	5830418P13Rik
TC1700001015.mm.1	1.38	0.018243	Ndufa11; Gm4943
TC0500003410.mm.1	1.33	0.018362	Ywhag
TC0700001681.mm.1	1.2	0.018365	1110004F10Rik
TC1300001837.mm.1	1.26	0.018398	Eef1e1
TC1000002313.mm.1	1.3	0.018409	Ado
TC1200001602.mm.1	1.69	0.018436	Prkar2b
TC1800000047.mm.1	1.5	0.018466	Rab18
TC0300001843.mm.1	1.17	0.018496	Mccc1
TC1200002103.mm.1	1.47	0.018514	Tgfb3
TC0200005277.mm.1	1.33	0.018514
TC0400003746.mm.1	1.33	0.018545	Ldlrap1
TC0600001462.mm.1	2.29	0.018606	Vwf
TC1100000925.mm.1	1.67	0.018611	Tmem256
TC0X00002977.mm.1	1.32	0.018634	Gm7820
TC0500001705.mm.1	1.44	0.018642
TC1000001075.mm.1	1.17	0.018645	Ccdc53
TC0X00000325.mm.1	1.61	0.018655	Slc25a43
TC0100001730.mm.1	1.26	0.018667	Cnih4
TC0800001245.mm.1	1.49	0.01868	Slc7a6
TC1700001714.mm.1	1.69	0.018729	Bak1
TC0900001512.mm.1	1.16	0.018776	4930520O04Rik
TC0200002596.mm.1	1.23	0.01878	9230111E07Rik; Gm14321
TC1400000835.mm.1	1.24	0.01883	Cab39l
TC0700000107.mm.1	1.33	0.018833	Vmn1r67
TC1800001366.mm.1	1.25	0.018854	Aldh7a1
TC0200001467.mm.1	1.74	0.018865	Gm13798
TC1700000625.mm.1	1.85	0.018908	H2-Ob
TC0200000741.mm.1	1.14	0.018923	Arhgap15
TC1200001971.mm.1	1.45	0.018942	Atp6v1d
TC0700003770.mm.1	1.38	0.018952	Myo7a
TC0700003908.mm.1	7.53	0.018975	Hbb-bt; Hbb-b2; Hbb-bs; Hbb-b1
TC0900001246.mm.1	1.97	0.019017
TC0300001668.mm.1	1.76	0.019027	Gm16399
TC1700001954.mm.1	1.18	0.019048	Tnf
TC0100000822.mm.1	1.47	0.019064	Inpp5d
TC1500000296.mm.1	1.29	0.019081	Atp6v1c1
TC0300001449.mm.1	1.58	0.019083	Gtf2b
TC0700001827.mm.1	1.34	0.019092	Cdipt
TC1200002002.mm.1	1.34	0.019097	Erh; LOC101056061
TC1000000934.mm.1	1.7	0.019144	Eid3
TC0X00000968.mm.1	1.18	0.019151	Gm14842
TC0900001099.mm.1	1.41	0.019224	Sh3bgrl2
TC0900003063.mm.1	1.29	0.019267	Gm24083
TC1600000904.mm.1	1.18	0.019292	4930570E03Rik
TC0600001624.mm.1	1.24	0.019296
TC0100003258.mm.1	1.32	0.01933	1700025G04Rik
TC1100003058.mm.1	1.11	0.019383	Senp3
TC0900002237.mm.1	1.45	0.019423
TC0700000290.mm.1	1.11	0.019469	Eml2; Mir330
TC0200003598.mm.1	2.08	0.019484
TC0800002160.mm.1	1.21	0.019495	Primpol; Ccdc111
TC1300000462.mm.1	1.21	0.019515	Pak1ip1
TC0500003188.mm.1	1.22	0.01952	Erp29
TC1300000883.mm.1	1.09	0.019576	Slc6a3
TC0500001240.mm.1	1.97	0.019581	Oasl1
TC0300000721.mm.1	1.3	0.019592	Cct3
TC0200005376.mm.1	1.33	0.019607
TC1600001519.mm.1	1.57	0.019633	Iqcg
TC1900000074.mm.1	1.33	0.019643
TC1900000399.mm.1	1.62	0.019647	Dock8
TC1500000678.mm.1	1.11	0.019671	Tomm22
TC0700002418.mm.1	1.1	0.019673	Gltscr1
TC0900002145.mm.1	1.39	0.019717
TC1700002461.mm.1	1.59	0.019745	Gm15974
TC0100001597.mm.1	3.27	0.019765	Cd48
TC1000001842.mm.1	1.1	0.019769
TC0400002757.mm.1	1.32	0.019842	Ptbp3
TC1300002408.mm.1	1.18	0.019876
TC0200003740.mm.1	1.32	0.01988	Eif1-ps3; Gm13637
TC1400002870.mm.1	1.2	0.01992	Setdb2; Phf11c; Phf11d
TC1600000268.mm.1	1.66	0.019925
TC0700003851.mm.1	1.1	0.019992	Rnf121
TC0500001152.mm.1	1.73	0.020006	Chek2
TC0500000892.mm.1	1.42	0.020036
TC0400002220.mm.1	1.1	0.020041	Tmem67
TC1500001590.mm.1	1.25	0.020055
TC1700000291.mm.1	1.41	0.020099
TC1500000658.mm.1	3.4	0.020114	Lgals1
TC0900000670.mm.1	1.66	0.020155
TC1700001818.mm.1	1.12	0.020188	Wdr4
TC0400003569.mm.1	1.17	0.020271	Gm12947
TC1700000898.mm.1	1.37	0.020297	Mrpl2
TC0X00001653.mm.1	1.23	0.0203	Ctps2
TC1000002282.mm.1	1.3	0.020306	Gm7075
TC0700003599.mm.1	1.43	0.020311	Wdr73
TC1600001349.mm.1	1.54	0.020336	Alg3
TC1700000443.mm.1	2.37	0.020342
TC0200002954.mm.1	1.23	0.020372
TC0100001351.mm.1	1.51	0.020397	Ivns1abp
TC0200001222.mm.1	1.24	0.020436	Ube2l6
TC0600001709.mm.1	1.28	0.020465	Lrmp
TC1100000629.mm.1	1.15	0.020511	Rapgef6
TC0800001256.mm.1	1.21	0.020513	Tango6
TC1100002300.mm.1	1.24	0.020538	Rpl12-ps2
TC1900000050.mm.1	1.23	0.020544	Mrpl11
TC0600003534.mm.1	1.52	0.02058	Vamp1
TC1500000272.mm.1	1.27	0.020611
TC0500002860.mm.1	1.27	0.020634
TC0500002864.mm.1	1.21	0.02064
TC0100003531.mm.1	1.22	0.020662	Pcp4l1
TC0500002872.mm.1	1.38	0.020676
TC0X00002447.mm.1	1.52	0.020681	Flna
TC0200004521.mm.1	1.48	0.020726	Myef2; Gm9833
TC1500002115.mm.1	1.19	0.020726
TC0700003593.mm.1	1.53	0.020787	Fes
TC0200001090.mm.1	1.23	0.020867	Gm13672
TC1900001350.mm.1	1.34	0.020872
TC1200001597.mm.1	1.52	0.020883	Bcap29
TC0900001785.mm.1	1.52	0.020886	4931406C07Rik
TC0500002859.mm.1	1.2	0.02095	Wdfy3
TC0100002890.mm.1	1.19	0.020984	Gm7160
TC1200001333.mm.1	1.9	0.02099	Gm6768
TC0700001349.mm.1	1.58	0.020995	Ndufc2
TC0100000297.mm.1	1.21	0.02102	Il1rl2
TC0300002237.mm.1	1.17	0.02107	D930015E06Rik
TC0700000979.mm.1	1.2	0.021074	Mcee
TC1200001847.mm.1	1.34	0.021089
TC0400000299.mm.1	1.45	0.021122	Gm12751
TC1900000066.mm.1	1.43	0.021141	Gm25432
TC0900001009.mm.1	1.4	0.021246	Myo5a
TC0700004565.mm.1	1.29	0.021249	Ctsd; Ifitm10
TC0200003187.mm.1	1.22	0.021316	Card9
TC1900000227.mm.1	1.39	0.021325	Gm10212
TC1100003117.mm.1	1.18	0.021329	Nup88
TC0100003864.mm.1	1.34	0.02136	Psmd1
TC0X00000329.mm.1	1.51	0.021376	Ube2a
TC0600000985.mm.1	1.47	0.021384	Fam136a
TC1800001638.mm.1	1.05	0.021425	Slc14a2
TSUnmapped00000031.mm.1	1.34	0.021437	Cd99
TC1200001030.mm.1	2.26	0.021464	Ifi27; Ifi27l1
TC0600000134.mm.1	1.28	0.021467	Capza2
TC0900002503.mm.1	1.55	0.021488	Ptplad1
TC1400001559.mm.1	1.27	0.021493	Comtd1
TC0900002266.mm.1	3.08	0.021546
TC1400000306.mm.1	1.36	0.02155	Tkt; Mir3076
TC0200000735.mm.1	1.26	0.021594
TC0X00001161.mm.1	1.18	0.021635	Gm16373
TC1300001176.mm.1	1.24	0.021653
TC0400002731.mm.1	1.51	0.021662	Txn1
TC1500000252.mm.1	1.11	0.021662
TC0700001989.mm.1	1.09	0.021665	Lrrc27
TC1500001728.mm.1	1.94	0.021675	Ly6a
TC1000002919.mm.1	1.54	0.021695
TC1100001011.mm.1	1.65	0.021731	P2rx1
TC1500002126.mm.1	1.15	0.021737
TC0400002401.mm.1	1.3	0.021741
TC1200000298.mm.1	1.21	0.021748
TC0200005071.mm.1	1.21	0.021806	Gm11449
TC1900001276.mm.1	1.2	0.021816	Fxn
TC0500003430.mm.1	1.24	0.021836	Ap1s1
TC0900002025.mm.1	1.45	0.021853
TC1700000600.mm.1	1.21	0.021875	Daxx
TC0600003071.mm.1	1.31	0.021899	Apobec1
TC0200005465.mm.1	1.53	0.021957	Fam69b
TC0200003067.mm.1	1.14	0.021982	Gm13343
TC1200000863.mm.1	1.75	0.022007
TC0400003934.mm.1	1.12	0.022021	Pramef17
TC1400001715.mm.1	1.17	0.022043	Zfp488
TC0800000624.mm.1	1.49	0.022066	Gm25992
TC1300001823.mm.1	1.72	0.022072
TC0600003275.mm.1	1.41	0.022085	Tas2r105
TC0100002603.mm.1	1.34	0.022147	Glb1l
TC0X00000359.mm.1	1.16	0.022152	Rhox10
TC1500000424.mm.1	1.22	0.02216
TC0200000321.mm.1	1.24	0.022163	Gm25859
TC0X00000573.mm.1	1.54	0.022172	Gm16411
TC1100002786.mm.1	1.28	0.022176	Gm12235
TC0700002055.mm.1	1.42	0.022215	Cd151
TC0700003909.mm.1	2.91	0.022224	Hbb-bs; Hbb-b1; Hbb-bt; Hbb-b2
TC1400002383.mm.1	1.17	0.022234	Rb1
TC1100000078.mm.1	1.21	0.022238	Dbnl
TC1200000260.mm.1	1.65	0.022253	Fam110c
TC1800001200.mm.1	1.16	0.02227	Hars
TC0300002788.mm.1	1.33	0.022291
TC0600001294.mm.1	1.34	0.022319	Zfand4
TC0700003852.mm.1	1.1	0.022329	Art5
TC0500002580.mm.1	2.06	0.022406	Tec
TC0100000916.mm.1	1.14	0.022427	Gpc1
TC1400000169.mm.1	1.43	0.022432	2810402E24Rik
TC1900000073.mm.1	1.29	0.022439	Cfl1
TC0100001188.mm.1	1.44	0.022461	Gm7241
TC1400001103.mm.1	1.38	0.022466	Kbtbd7
TC1200001432.mm.1	1.19	0.022477	Mycn
TC0800000664.mm.1	1.39	0.022568
TC0900001442.mm.1	1.32	0.022574	Cdc25a
TC1100000354.mm.1	1.51	0.022631	Gm12115
TC0X00001900.mm.1	1.09	0.022654	Fundc1
TC1100003719.mm.1	1.18	0.022667	Krtap9-3
TC0300001082.mm.1	1.34	0.022714
TC0200002696.mm.1	1.2	0.022714	Stx16
TC1100003167.mm.1	1.31	0.022736	Olfr378
TC0500003414.mm.1	1.33	0.022744	Lrwd1
TC0800001259.mm.1	1.76	0.022758	Sntb2
TC1300002697.mm.1	1.22	0.022796	Snx18
TC0800000999.mm.1	2.27	0.022813
TC0500002592.mm.1	1.3	0.022835	Ociad2
TC1500002247.mm.1	1.44	0.022885	Bin2
TC0100000436.mm.1	1.55	0.022914	Ndufb3
TC0500001527.mm.1	1.43	0.022987	Gm15920
TC0900001466.mm.1	1.24	0.023066
TC0400004191.mm.1	1.34	0.023118	Slc6a9
TC0500002010.mm.1	1.33	0.023159	Ptpn12
TC1100000302.mm.1	1.24	0.023208	Rtn4
TC0800002612.mm.1	1.22	0.023231	4921524J17Rik
TC1500000233.mm.1	1.25	0.02329
TC1000000674.mm.1	1.2	0.023303	Slc16a9
TC0400003681.mm.1	1.85	0.023346	Themis2
TC1100001157.mm.1	1.21	0.023359	Pigs
TC0900002366.mm.1	1.33	0.023491	Commd4
TC0200000703.mm.1	1.4	0.023495
TC0600002067.mm.1	1.41	0.023496	Fam180a
TC0100001487.mm.1	1.52	0.02358	Gm22434
TC0500003090.mm.1	1.51	0.023628	Mlec
TC0500003050.mm.1	1.24	0.023665	Selplg
TC1000001158.mm.1	1.16	0.023673
TC0200003528.mm.1	1.49	0.023695	Nmi
TC1900001095.mm.1	2	0.023707	Fads2
TC1200000724.mm.1	1.25	0.023717
TC0100001537.mm.1	1.25	0.023733	Tada1
TC1300000440.mm.1	1.21	0.02378	Riok1
TC0400001997.mm.1	1.28	0.023791
TC0200005084.mm.1	1.1	0.023819	Gm11453
TC0100001934.mm.1	1.21	0.02383	Gm16284
TC1200002127.mm.1	1.41	0.023979	Snw1
TC1000000850.mm.1	1.17	0.023979	Rps15
TC1800001397.mm.1	1.44	0.024014	Smim3
TC0200002894.mm.1	1.05	0.02402	Celf2
TC1500000334.mm.1	1.32	0.024042
TC0200003705.mm.1	1.22	0.024051	Mettl5; Gm13625
TC1100002666.mm.1	1.13	0.024091	Ltc4s
TC1000000587.mm.1	1.34	0.024102
TC1800000682.mm.1	1.36	0.024104	Sec11c
TC1800000100.mm.1	1.11	0.024132	3110002H16Rik
TC0600002797.mm.1	1.19	0.024136	Tmf1
TC0500003310.mm.1	1.15	0.024164	Phkg1
TC0300002727.mm.1	1.37	0.024191	Gm12499
TC1700000829.mm.1	1.22	0.024195	Tnfrsf21
TC1800000684.mm.1	1.22	0.024257
TC0400003385.mm.1	1.18	0.024298	Kdm4a
TC0400003030.mm.1	1.3	0.024302	Gm12607
TC1900000247.mm.1	1.41	0.024312	Fam111a
TC0800000835.mm.1	1.26	0.024363	F2rl3
TC0500002805.mm.1	1.19	0.024436	Antxr2
TC1200002020.mm.1	1.34	0.024466	Adam4
TC1300002075.mm.1	1.44	0.024483	H2afy
TC0500001326.mm.1	1.16	0.024487	Gm16064
TC0100002485.mm.1	1.32	0.024492	Gm10558
TC1100002548.mm.1	1.19	0.024555	Mat2b
TC1000001602.mm.1	1.24	0.024563	Mir6915
TC0500003176.mm.1	3.05	0.024575	Oas3
TC0600002883.mm.1	1.21	0.02464
TC1100000223.mm.1	1.11	0.024645	Tmem17
TC1500001922.mm.1	1.7	0.024702	Gm17025
TC0700000557.mm.1	1.27	0.024722	Clip3
TC0900002802.mm.1	1.6	0.024753	9430037G07Rik; Gm23017
TC1900001530.mm.1	1.14	0.024753	Hps1
TC0400000348.mm.1	1.2	0.024787
TC0200001001.mm.1	1.38	0.024809
TC1100001461.mm.1	1.58	0.024826	Spop
TC1300001098.mm.1	1.12	0.024928	Fam169a
TC1300001300.mm.1	1.11	0.024939
TC0200001713.mm.1	1.21	0.024952	D330050G23Rik
TC0100003439.mm.1	1.37	0.024964	Sft2d2
TC1000001362.mm.1	1.24	0.024992	Gm9002
TC0700002775.mm.1	1.34	0.025012	Tmem147
TC1000000865.mm.1	1.43	0.025028	Mir6912; mmu-mir-6912
TC1100001309.mm.1	1.29	0.025041
TC0500001462.mm.1	1.56	0.02505	Bri3bp
TC1000002479.mm.1	1.56	0.025052	Prss57
TC0400003017.mm.1	1.16	0.025067	Gm13274
TC0900000970.mm.1	1.25	0.025103	Rfx7
TC1600000139.mm.1	1.77	0.025141
TC0100001817.mm.1	1.18	0.025185
TC0500001717.mm.1	1.1	0.025199	Wipi2
TC1100000062.mm.1	1.1	0.025235	Rhbdd3
TC1700000346.mm.1	1.19	0.0253	Nthl1
TC1400002751.mm.1	1.31	0.025305	Gm25464
TC0500001798.mm.1	1.11	0.025305	Gtf3a
TC1000000857.mm.1	1.25	0.025311
TC1100002046.mm.1	2.14	0.025316	Hmga1-rs1; Hmga1
TC1100001799.mm.1	1.28	0.025322	Psmd12
TC1400001471.mm.1	1.25	0.025324	Psmd6
TC1900000591.mm.1	1.42	0.025342	Gm340
TC1800000333.mm.1	1.84	0.025361
TC1200000603.mm.1	1.43	0.025383	Psma3
TC1000000074.mm.1	1.26	0.025412	Gm15568
TC1900000143.mm.1	1.39	0.025417	Gm16437
TC0600002027.mm.1	1.17	0.025458	Chchd3
TC1500001731.mm.1	1.44	0.025468	I830127L07Rik
TC1900000593.mm.1	1.69	0.025471	AI606181
TC0X00000051.mm.1	1.24	0.025475	Shroom4
TC0300000361.mm.1	1.38	0.025574
TC0400000662.mm.1	1.28	0.025588	Snx30; Gm12543
TC0X00002608.mm.1	1.55	0.025652	Gm6977
TC0700004012.mm.1	1.6	0.025693
TC0300002376.mm.1	13.77	0.025724	S100a9
TC0900000290.mm.1	1.2	0.025746
TC0500003193.mm.1	1.64	0.025758	Aldh2
TC0600000566.mm.1	1.94	0.025764	Gimap4
TC1400000571.mm.1	1.37	0.025776	Gm26782; LOC102640338
TC0500000717.mm.1	1.25	0.025824	Srd5a3
TC1700001614.mm.1	1.1	0.025838	Kctd5
TC0700000512.mm.1	1.28	0.025839	Rinl
TC1400000309.mm.1	1.24	0.025868	Rft1
TC0800002462.mm.1	1.18	0.025899	Gm3835
TC0300001133.mm.1	1.1	0.025907
TC1400002050.mm.1	1.21	0.025934	Dad1
TC0900000641.mm.1	1.33	0.02598	4930550C14Rik
TC0100002309.mm.1	1.14	0.026005
TC0600000053.mm.1	1.12	0.026058	Mios
TC1500001093.mm.1	1.13	0.026094	Mfsd5
TC1000001225.mm.1	1.24	0.026096
TC0600002227.mm.1	1.69	0.026104	Gimap6
TC0200004770.mm.1	1.27	0.026119	Gm14092
TC1700000715.mm.1	1.15	0.026144	Gnl1
TC0400000129.mm.1	1.35	0.026158
TC1500000199.mm.1	1.34	0.026158	Dap
TC0500001757.mm.1	1.24	0.026193	Trrap
TC0300001969.mm.1	1.61	0.026194
TC1100002249.mm.1	1.59	0.026218	Plek
TC1000002613.mm.1	1.32	0.026268	Bpifc
TC1400002067.mm.1	1.75	0.026325	Slc7a8
TC0300002541.mm.1	1.14	0.026337	Chd1l
TC0300002945.mm.1	1.47	0.026358
TC0700001959.mm.1	1.26	0.02636	Ptpre
TC1200001819.mm.1	1.16	0.026391
TC1900001555.mm.1	1.27	0.026435	Bloc1s2
TC1600000266.mm.1	1.4	0.026456	Klhl24
TC0500001365.mm.1	1.39	0.026606
TC0400000428.mm.1	2.31	0.026632
TC0800002408.mm.1	1.12	0.026637	Arrdc2
TC1100004008.mm.1	1.17	0.026741
TC1900001516.mm.1	1.23	0.026761	Mms19
TC0900002662.mm.1	1.51	0.026787
TC1200000338.mm.1	1.35	0.026789
TC1100003782.mm.1	1.38	0.026791
TC1200000636.mm.1	1.25	0.026814	Mnat1
TC0X00003420.mm.1	1.32	0.026827	Uxt
TC1100002357.mm.1	1.58	0.026828
TC0300000525.mm.1	1.3	0.026891	Gm5540
TC0600002643.mm.1	1.33	0.026898	Gmcl1
TC0700002891.mm.1	1.29	0.026898	Gm5590
TC0500002749.mm.1	1.07	0.026901	Gm15710
TC0700004318.mm.1	1.64	0.026902	2017-09-01
TC0300001161.mm.1	1.24	0.026909	Vav3
TC0X00003302.mm.1	1.5	0.026941
TC1700000063.mm.1	1.38	0.026944
TC0800001524.mm.1	1.16	0.026956	Def8
TC0900000934.mm.1	1.33	0.02698	Gm24615
TC1100003012.mm.1	1.48	0.027008
TC0300001255.mm.1	1.2	0.027016	Sec24d
TC0X00002637.mm.1	1.42	0.027017	Pdk3
TC0100003264.mm.1	1.15	0.02703	Rgl1
TC1400002464.mm.1	1.24	0.027031	Dnajc15
TC1400000054.mm.1	1.31	0.027046	Gm17048
TC0400001259.mm.1	1.62	0.027047	Prdx1; Gm21399
TC0X00002286.mm.1	1.3	0.027059	Gm16436
TC0700004384.mm.1	1.12	0.027072	Ate1
TC1100003386.mm.1	1.71	0.027085
TC1700002582.mm.1	1.18	0.027132	Gm25706
TC1600001919.mm.1	1.24	0.027154	Samsn1
TC0200000398.mm.1	1.19	0.027191	Nrarp
TC0300002307.mm.1	1.23	0.027192
TC1900000225.mm.1	1.56	0.027209	Ms4a6b
TC0100003455.mm.1	1.42	0.027209
TC1600000422.mm.1	1.16	0.027259	Gm15703
TC0X00001286.mm.1	1.26	0.027264	Armcx1
TC1300001557.mm.1	1.11	0.027319	Hist1h4k; Hist1h4m; Hist1h4b; Hist1h4a; Hist4h4; Hist1h4n; Hist1h4j; Hist1h4i; Hist1h4f; Hist1h4d; Hist1h4c; Hist2h4; Hist1h4h
TC0500001389.mm.1	1.25	0.027325	Vps29
TC0200003752.mm.1	1.23	0.027358	Cir1
TC1700002352.mm.1	1.2	0.027364	C3
TC0800002231.mm.1	1.29	0.027371	Gm9892
TC1100003930.mm.1	1.49	0.027422
TC1200000520.mm.1	1.24	0.027451	Gm6395
TC0400000377.mm.1	1.06	0.027462	Dnaic1
TC0400003879.mm.1	1.17	0.027478	Gm13076
TC0500003735.mm.1	1.5	0.027556	2610524H06Rik
TC1700001834.mm.1	1.15	0.027562	Notch3
TC1300000599.mm.1	1.25	0.027564	Cks2
TC1600002157.mm.1	1.06	0.027565	Prdm15
TC0X00000709.mm.1	1.15	0.027571	Gdi1
TC1100002473.mm.1	1.13	0.027612	Nprl3
TC1700001124.mm.1	1.52	0.027616	Gm9320; RP23-85E24.1
TC1500001101.mm.1	1.37	0.027643	Prr13
TC0500003535.mm.1	1.34	0.027693	Gm15770
TC1600000779.mm.1	1.73	0.027694	Gm23852
TC0600001321.mm.1	1.11	0.0277
TC0200004594.mm.1	1.05	0.027725	AI847159
TC0500002008.mm.1	1.34	0.027734	Rsbn1l
TC0900000031.mm.1	1.26	0.027743	Casp1
TC0100000535.mm.1	1.17	0.027802	Creb1
TC1700002262.mm.1	1.3	0.027808
TC0400004194.mm.1	1.3	0.02781	Ubr4
TC0400003707.mm.1	1.45	0.027871	Sfn
TC0900000117.mm.1	1.3	0.027877	Taf1d; Mir7650; Gm25791; Gm24455; Gm25500; Gm24299
TC1500001341.mm.1	2.35	0.02793
TC1000002145.mm.1	1.89	0.027975
TC0200005164.mm.1	1.3	0.027991	Sulf2
TC1500002176.mm.1	1.2	0.028008	Kansl2
TC0700002498.mm.1	1.36	0.028009	Tomm40
TC0100001750.mm.1	1.11	0.028063
TC0200003118.mm.1	1.04	0.028088	Cacna1b
TC0100000139.mm.1	1.4	0.028099	Gm16327
TC1100003648.mm.1	1.31	0.028102	E130012A19Rik
TC1700000704.mm.1	1.19	0.028123	Flot1
TC0200005171.mm.1	1.09	0.028137	Gm14268
TC1000002036.mm.1	1.27	0.028141	Slc16a10
TC0600000124.mm.1	1.55	0.028153	Tes
TC1100002600.mm.1	1.34	0.028156	Gm12568
TC0700001927.mm.1	1.41	0.028203	Bub3
TC0600001813.mm.1	1.3	0.028247	Slc25a13
TC1100003397.mm.1	1.31	0.028251	Ccl9
TC0400001615.mm.1	1.18	0.028286	Gpn2
TC0100002224.mm.1	1.18	0.028293
TC0X00002052.mm.1	1.13	0.028338	Nkrf
TC0600003062.mm.1	1.18	0.028348	Klrg1
TC0800001127.mm.1	1.67	0.028378	Gpr97
TC0800001682.mm.1	1.35	0.02841	Lig4
TC0200000393.mm.1	1.07	0.028444	Pnpla7
TC0700002786.mm.1	1.16	0.028451	Fxyd5; Mir7050; mmu-mir-7050
TC0900002252.mm.1	1.17	0.028482	Ttc12
TC0600001716.mm.1	2.29	0.028483
TC0900003298.mm.1	1.31	0.028505
TC0600001338.mm.1	1.16	0.028509	3110021A11Rik
TC1900000989.mm.1	1.05	0.028531	Tigd3
TC1600000782.mm.1	1.09	0.02855	Gm17192
TC1500000787.mm.1	1.3	0.028569	Parvg
TC0100001317.mm.1	1.32	0.028582	Uchl5
TC0100002600.mm.1	1.38	0.028596	Cnppd1
TC0800001439.mm.1	1.08	0.028607
TC0600002656.mm.1	1.29	0.02862	Arhgap25
TC0300000079.mm.1	1.34	0.028672
TC1400001988.mm.1	1.26	0.028674	Tep1
TC1100001272.mm.1	1.11	0.0287	Ddx52
TC0100003280.mm.1	1.42	0.028712	Npl
TC0400003056.mm.1	1.26	0.028743	Tusc1
TC0900001402.mm.1	1.56	0.028752	Gpx1
TC1100003291.mm.1	1.23	0.028768
TC0200004575.mm.1	1.19	0.028817
TC1800001053.mm.1	1.09	0.028896	Gm6378
TC0600001022.mm.1	1.18	0.028915	Gm5577
TC0500003276.mm.1	1.72	0.028942
TC1700000148.mm.1	1.22	0.028977	Sod2
TC0400002446.mm.1	1.11	0.029004	Gm6297
TC0700000554.mm.1	1.12	0.029027	Polr2i
TC0X00002737.mm.1	1.5	0.029042	Gm9103
TC1500001835.mm.1	1.19	0.029165	C1qtnf6
TC0900001183.mm.1	1.19	0.029246
TC1700002755.mm.1	1.32	0.029256	Mettl4
TC0400004039.mm.1	1.17	0.029278	Ube4b
TC0X00001410.mm.1	1.2	0.029291
TC0X00002671.mm.1	1.05	0.029307	Las1l
TC0400003344.mm.1	1.35	0.029314	Akr1a1
TC0700001736.mm.1	1.22	0.029314	Eef2k
TC1100003779.mm.1	1.72	0.029379	Dhx58
TC0400004021.mm.1	1.27	0.029458	Ubiad1
TC1200002052.mm.1	1.53	0.029462
TC1300001719.mm.1	1.86	0.029468
TC1300001273.mm.1	1.34	0.029476	Dhx29
TC0200005021.mm.1	1.28	0.029528	Gm14287
TC1700001638.mm.1	1.19	0.029566	Tbl3
TC0600000608.mm.1	1.18	0.029569	Cbx3; Gm6917; Gm6901; Gm5792
TC0800000433.mm.1	1.54	0.029589
TC1900001273.mm.1	1.26	0.029632	Tjp2
TC0100003135.mm.1	1.37	0.029644
TC0200003802.mm.1	1.14	0.029683	Cyct
TC0900002271.mm.1	1.3	0.029694	Sdhd
TC0300001474.mm.1	1.2	0.02972
TC1200001663.mm.1	1.26	0.029765	Ifrd1
TC0600001317.mm.1	1.73	0.029783	Gm7292; LOC101056362
TC0300002325.mm.1	1.21	0.029842	1500004A13Rik; RP23-199B2.4
TC0300001307.mm.1	1.46	0.02989
TC1900001419.mm.1	1.74	0.029893	Lipa
TC0X00003353.mm.1	1.72	0.029937	Gm22368; Gm8814
TC1500000018.mm.1	1.34	0.02996	Gm16077
TC0100003533.mm.1	1.32	0.029965	Fcer1g
TC0X00002836.mm.1	1.28	0.029991	Gm14879
TC1400001174.mm.1	1.33	0.030018	Uchl3
TC1900001217.mm.1	1.53	0.030036	Gcnt1
TC1400001086.mm.1	1.37	0.030045	Epsti1
TC0700000693.mm.1	1.17	0.030063	1600014C10Rik
TC0400001770.mm.1	1.13	0.030064	Padi2
TC1900001081.mm.1	1.45	0.030175	Asrgl1
TC1900001672.mm.1	1.18	0.030208	5830416P10Rik
TC0200002510.mm.1	2	0.030323
TC0800001817.mm.1	1.44	0.030347
TC1000001512.mm.1	1.16	0.030356	Ppm1h; Mir8104; mmu-mir-8104
TC0800002255.mm.1	1.31	0.030373
TC1200000275.mm.1	1.38	0.030426
TC1300001178.mm.1	1.14	0.030439	Srek1ip1
TC1000001691.mm.1	1.23	0.030443	Ipcef1
TC1100001455.mm.1	1.12	0.030456	A730090H04Rik
TC1000001154.mm.1	1.92	0.030463
TC0200001778.mm.1	1.3	0.030497	Gm14383
TC1300001408.mm.1	1.96	0.030501
TC1100001004.mm.1	1.11	0.030512	Ankfy1
TC0700002112.mm.1	1.28	0.030549	Fgf3
TC1500000234.mm.1	1.37	0.030642
TC0600001710.mm.1	1.23	0.030689
TC1400001126.mm.1	1.66	0.030702
TC0800000132.mm.1	1.16	0.030707	Upf3a
TC0300003246.mm.1	1.66	0.030728	Gstm3
TC0700000742.mm.1	1.46	0.030792
TC1200000563.mm.1	1.27	0.030807	Mgat2
TC0900002147.mm.1	1.66	0.030823
TC0400000741.mm.1	1.15	0.030879	Gm11484
TC0100002864.mm.1	1.2	0.030899	Ppip5k2
TC1800000973.mm.1	1.5	0.031063
TC1300000432.mm.1	1.23	0.031106	Rreb1
TC0500002623.mm.1	1.29	0.031158	Kdr
TC0800001031.mm.1	1.25	0.031178	Adcy7
TC1300002654.mm.1	1.63	0.0312	Gapt
TC0X00000204.mm.1	1.25	0.031208	Rp2h
TC1000000778.mm.1	1.1	0.031243	Icosl
TC0700003123.mm.1	1.51	0.031281
TC0700003586.mm.1	1.3	0.031289	Cib1
TC0600002057.mm.1	1.13	0.031297
TC0100002959.mm.1	1.06	0.031318
TC1900000709.mm.1	1.36	0.031383	As3mt
TC0300002862.mm.1	1.46	0.031405
TC0100000971.mm.1	1.36	0.031414	Gin1
TC0800000113.mm.1	1.36	0.031427	Gm15352
TC0200001803.mm.1	1.23	0.031449	Ccndbp1
TC0400000338.mm.1	1.05	0.031455	Gm12384
TC0700000526.mm.1	1.41	0.031493	Yif1b
TC0300001136.mm.1	1.45	0.0316	Psma5
TC0400001307.mm.1	1.35	0.031603	Elovl1
TC0700004172.mm.1	1.29	0.031608	Itpripl2
TC0600001481.mm.1	1.24	0.03164	Parp11
TC1100000977.mm.1	1.14	0.031647	9230020A06Rik
TC0400000127.mm.1	1.34	0.031762	Tmem55a
TC1900000111.mm.1	1.15	0.031766	Ehd1
TC1600000439.mm.1	1.32	0.031769	Ubxn7
TC0900000939.mm.1	1.25	0.03177
TC0300002238.mm.1	1.18	0.031809
TC1100003784.mm.1	1.29	0.031873	Hcrt
TC0800000035.mm.1	1.1	0.031892
TC1400002236.mm.1	1.42	0.031897
TC0500002012.mm.1	1.24	0.031921
TC1900001171.mm.1	1.31	0.031933
TC0100002499.mm.1	1.27	0.031952	Lancl1
TC1300002541.mm.1	1.26	0.031952	Mrps36
TC0900001306.mm.1	1.34	0.032003
TC0900000669.mm.1	1.17	0.032041	Ube2q2
TC0200004463.mm.1	1.26	0.032062	Zfp106
TC1100002161.mm.1	1.26	0.032085
TC1200001348.mm.1	1.06	0.032134	Efr3b
TC0200005316.mm.1	1.29	0.03218	Atp5e
TC0500003653.mm.1	1.12	0.032209
TC0100001486.mm.1	1.16	0.032213
TC0200000366.mm.1	1.41	0.032217	Gm13422
TC1600001164.mm.1	1.21	0.032224
TC1100002276.mm.1	1.36	0.03236
TC1000002388.mm.1	1.71	0.032403	Mif
TC1300001182.mm.1	1.32	0.032431	Gm4938
TC1900000118.mm.1	1.34	0.032505	Rasgrp2
TC0400003494.mm.1	1.66	0.032526	D130007C19Rik
TC0600000313.mm.1	1.49	0.032557
TC0200002852.mm.1	1.14	0.032648	Gm13183
TC1400002321.mm.1	1.32	0.032675
TC1100000576.mm.1	1.23	0.032675	Sar1b
TC1300000434.mm.1	1.36	0.032694
TC0100001958.mm.1	1.32	0.032694
TC1300000327.mm.1	1.69	0.032711	Gm11368
TC0900002545.mm.1	1.29	0.03276
TC0700001362.mm.1	1.22	0.032774	Pak1
TC0600002665.mm.1	1.43	0.032919
TC0100002445.mm.1	1.14	0.032954	Ndufs1
TC0600002428.mm.1	1.58	0.033001	4930515G16Rik
TC0100003630.mm.1	1.49	0.033007
TC0900000804.mm.1	1.21	0.033029	Aagab
TC0900002428.mm.1	1.1	0.033047	Thsd4
TC0800000020.mm.1	1.18	0.033056	Mcemp1
TC1800000851.mm.1	1.2	0.03306	Txnl4a; Gm16286
TC0100002216.mm.1	1.38	0.033061
TC1500001032.mm.1	1.22	0.033069
TC1100002066.mm.1	1.4	0.033071	Tbcd
TC0200003719.mm.1	1.18	0.033116
TC1600000261.mm.1	1.1	0.033129
TC0700004481.mm.1	1.06	0.033223	Nkx6-2
TC0200004124.mm.1	1.28	0.033225	Gm13771
TC1700001281.mm.1	1.16	0.033227
TC1800001190.mm.1	1.2	0.033235	Pfdn1
TC1700000537.mm.1	1.29	0.033278
TC1100002177.mm.1	1.3	0.033291	Gm11974; Gm22457
TC0400002008.mm.1	1.11	0.033295	Klhl21
TC0300000897.mm.1	1.13	0.033313	Cers2
TC0800001929.mm.1	1.48	0.033354
TC1400000742.mm.1	1.16	0.033382	Abhd4
TC0500003712.mm.1	1.09	0.033503	Denr
TC0500003124.mm.1	1.19	0.033542	Suds3
TC0900002140.mm.1	1.3	0.033582
TC1300000919.mm.1	1.4	0.033613	Glrx
TC1300000768.mm.1	1.19	0.033682
TC1700001731.mm.1	1.11	0.033707
TC1100003556.mm.1	1.2	0.033715	Wfikkn2
TC0400002397.mm.1	1.46	0.033749	Mob3b
TC0X00001623.mm.1	1.55	0.033834
TC1200000678.mm.1	1.19	0.033855	Zbtb1
TC0200003407.mm.1	1.05	0.033862	Dennd1a
TC0900001581.mm.1	1.45	0.033898
TC0500003645.mm.1	1.18	0.033905	Katnal1; 5930430L01Rik
TC0300001841.mm.1	1.32	0.033907	Dcun1d1
TC0100001593.mm.1	1.51	0.033977	Alyref2
TC0400003667.mm.1	1.22	0.034017	Trnau1ap
TC1200000674.mm.1	1.49	0.034045
TC0800002868.mm.1	1.15	0.034071	Gm16209
TC1000000563.mm.1	1.28	0.034178	Rpl27a-ps1
TC1200002438.mm.1	1.08	0.034178	Ahnak2
TC0500003314.mm.1	1.07	0.034215	Asl
TC0100001500.mm.1	1.24	0.034255	Slc19a2
TC0300000610.mm.1	1.39	0.034293
TC1400002836.mm.1	1.63	0.034307	Dok2
TC1700002800.mm.1	1.1	0.034352	Mapk8ip3
TC1900000763.mm.1	1.23	0.034361	Pdcd4
TC0300002549.mm.1	1.13	0.034398	Phgdh
TC0200001874.mm.1	1.33	0.034412	Slc24a5
TC1600000346.mm.1	3.8	0.034436	Rtp4
TC0300002634.mm.1	1.22	0.034501	Gm15602
TC1200000467.mm.1	1.31	0.034532	Psma6
TC0900001273.mm.1	1.53	0.034552
TC0700000853.mm.1	1.28	0.034559	Bcat2
TC0200004574.mm.1	1.6	0.034587
TC1000001821.mm.1	1.28	0.034592	Slc35d3
TC0800001106.mm.1	1.33	0.034639	Herpud1
TC1200002081.mm.1	1.44	0.034647	Npc2
TC0700003979.mm.1	1.25	0.034674
TC0300001137.mm.1	1.2	0.034688	Sort1
TC0800000997.mm.1	1.21	0.034705
TC0200001543.mm.1	1.09	0.034734	Gm13876
TC0500002059.mm.1	1.19	0.034739	Pus7
TC0600002003.mm.1	1.1	0.034749	Copg2
TC0200002032.mm.1	1.23	0.03476	Cds2
TC1700001348.mm.1	1.46	0.034773	Pisd-ps2
TC0200000603.mm.1	1.33	0.034853	Angptl2
TC0200000908.mm.1	1.16	0.034878	Ldha-ps
TC1100002049.mm.1	1.53	0.034913
TC1400000911.mm.1	1.23	0.034932
TC1800000728.mm.1	3.73	0.034946	Mc5r
TC0200001941.mm.1	1.16	0.035005
TC0100000841.mm.1	1.16	0.035016	Gm15374
TC0600002490.mm.1	1.31	0.035053	Vamp8
TC0100002223.mm.1	1.43	0.035083
TC0800001863.mm.1	1.39	0.035094	Ckap2
TC0800000795.mm.1	1.25	0.035152	Mvb12a
TC0900002377.mm.1	1.09	0.035171	Csk
TC0400001550.mm.1	1.1	0.035244	Snord85
TC0600000559.mm.1	1.43	0.035304	Gm5111
TC0300001174.mm.1	1.14	0.035326
TC1700002487.mm.1	1.11	0.035333	Myl12b
TC0300002342.mm.1	1.07	0.035381	Trim46
TC0500000647.mm.1	1.2	0.035418	Tmem33
TC1100001675.mm.1	1.49	0.035427	Gm20659
TC0300001956.mm.1	1.44	0.035434	Ndufc1
TC1600000138.mm.1	1.21	0.035491	Snx29
TC0400000725.mm.1	1.25	0.035502	Atp6v1g1
TC1200001261.mm.1	1.66	0.035538	Inf2
TC1000001514.mm.1	1.29	0.035582
TC0400003976.mm.1	1.62	0.035593	Gm13237
TC0700002711.mm.1	1.07	0.035598	Ryr1
TC0800001381.mm.1	1.16	0.035601
TC1200000176.mm.1	1.17	0.035603	Gm9178
TC1700001937.mm.1	1.42	0.035611	Gm10501
TC1700000067.mm.1	1.22	0.035616
TC1100002440.mm.1	1.28	0.035638	Gm12097
TC0200004199.mm.1	1.65	0.035744	Gm13810
TC1200002384.mm.1	1.53	0.035772
TC0200000444.mm.1	1.13	0.035808
TC1400001090.mm.1	1.51	0.035886	Gm26251
TC1400000844.mm.1	1.19	0.035914
TC1500000950.mm.1	1.21	0.035915
TC1100003270.mm.1	1.29	0.035949
TC0200004444.mm.1	1.29	0.035971	H3f3c
TC0600002666.mm.1	1.2	0.035987	Isy1
TC0100000920.mm.1	1.12	0.036
TC1800000442.mm.1	1.26	0.036039	Gm8181
TC1700001094.mm.1	1.5	0.036069	Gm9984
TC1100000802.mm.1	1.58	0.036105	Trpv2
TC1600002080.mm.1	1.52	0.036122	Tmem50b
TC0200005175.mm.1	1.21	0.03614	Prex1
TC1100004292.mm.1	1.35	0.036201	9930111J21Rik1; 9930111J21Rik2
TC1700000703.mm.1	1.23	0.036208	Ier3
TC0X00002076.mm.1	1.12	0.036314	Gm15474
TC1000002438.mm.1	1.15	0.036331	Pfkl
TC1800000103.mm.1	1.09	0.036415	Lama3
TC1100003898.mm.1	1.26	0.036459	Cdc27
TC1400000883.mm.1	1.08	0.036467	Serpine3
TC1700001102.mm.1	1.17	0.036502
TC0700004237.mm.1	1.28	0.036523
TC1500002129.mm.1	1.15	0.036564	Gm17546
TC0700002096.mm.1	1.28	0.036584	Slc22a18
TC0400000084.mm.1	1.35	0.036656	Trp53inp1
TC0300001493.mm.1	1.11	0.036679	Gng5; Gm15776
TC0400001449.mm.1	2.4	0.036691	Csf3r
TC1900000271.mm.1	1.62	0.036758	Olfr1467
TC1100000763.mm.1	1.22	0.036817	Smcr8
TC1000002176.mm.1	1.25	0.036832
TC1100002084.mm.1	1.04	0.036832	Limk2
TC0100002807.mm.1	1.25	0.036854
TC0200000924.mm.1	1.36	0.036858	Psmd14
TC0800001420.mm.1	1.1	0.036873	Osgin1
TC0900000876.mm.1	1.48	0.036878	Rps27l
TC1000001603.mm.1	1.6	0.036956
TC0X00001366.mm.1	1.15	0.036991	4933428M09Rik
TC0100002210.mm.1	1.2	0.037011	Mitd1
TC1100003082.mm.1	1.18	0.037053
TC1900000903.mm.1	1.17	0.037159	Aip
TC0600000987.mm.1	1.25	0.037235	Tia1
TC0500003313.mm.1	1.33	0.03725	Gusb
TC0200000523.mm.1	1.38	0.03726	Pkn3
TC1700001581.mm.1	1.26	0.037285	Gm18396
TC0400000075.mm.1	1.09	0.037327	Gm12918
TC1500001587.mm.1	1.31	0.037357
TC0100000048.mm.1	1.15	0.037357	Cspp1
TC0400003248.mm.1	1.15	0.037395
TC0900002645.mm.1	2.45	0.037432	RP23-296I6.12
TC0700000238.mm.1	1.19	0.03744	Strn4
TC0400002347.mm.1	1.37	0.037461	Gm22831; Gm11920
TC0500003086.mm.1	1.23	0.037481	Gm10401
TC1700001993.mm.1	1.37	0.037486	H2-T24
TC0800001733.mm.1	1.11	0.037497	Dcun1d2
TC1300001510.mm.1	1.44	0.037508	Vdac3-ps1
TC0200001715.mm.1	1.19	0.037511	Gm13981
TC1000001863.mm.1	1.26	0.037568	Tbpl1
TC0700003591.mm.1	1.22	0.037595	Unc45a
TC1400000949.mm.1	1.11	0.03762	Gm10032
TC0X00001116.mm.1	1.39	0.037637	Gm14898
TC0500003226.mm.1	1.19	0.037641	AI480526
TC0100001873.mm.1	1.81	0.037655
TC0600002354.mm.1	1.26	0.037662	Vopp1
TC1100002303.mm.1	1.06	0.03769	Gm12033
TC0500001332.mm.1	1.05	0.037771	Rbm19
TC0500001388.mm.1	1.55	0.037785	Gm15842
TC1700002332.mm.1	1.15	0.03779	2410015M20Rik
TC1700002257.mm.1	1.63	0.037874
TC1700001630.mm.1	1.32	0.037874	4833447I15Rik
TC0200000797.mm.1	1.47	0.037898	Gm13509
TC1600001743.mm.1	1.62	0.037938	Nxpe3
TC0900000844.mm.1	1.2	0.037996	Mtfmt
TC0700003834.mm.1	1.18	0.038001	Atg16l2
TC1300000738.mm.1	1.92	0.038037
TC1500001868.mm.1	1.38	0.038072	Pla2g6
TC1000002647.mm.1	1.34	0.038072	Spic
TC0500002920.mm.1	1.78	0.038137
TC0400000576.mm.1	1.18	0.038139	Nipsnap3b
TC0400002513.mm.1	1.45	0.038149	Vcp
TC1800001603.mm.1	1.04	0.038189	Ctif
TC1100002707.mm.1	1.28	0.038197
TC0400003193.mm.1	1.22	0.038197	Gm24363
TC1100000738.mm.1	1.06	0.038238	Nt5m
TC1100003334.mm.1	1.25	0.038252	Utp6
TC0200002159.mm.1	1.45	0.038254
TC0500002581.mm.1	1.88	0.038269
TC0500003536.mm.1	1.06	0.038273	Fbxl18
TC0600001012.mm.1	1.15	0.038289
TC0700002098.mm.1	1.23	0.038307	Gm15580
TC0800000981.mm.1	1.16	0.038379	Dhps
TC0100001375.mm.1	1.19	0.038398	Gm8818
TC1000000537.mm.1	1.18	0.038399	Micu1
TC1300001712.mm.1	1.46	0.038603
TC1600001838.mm.1	1.23	0.038728	Zfp654
TC0400000317.mm.1	1.36	0.038788	Ifnk
TC1400000951.mm.1	1.13	0.038832	Pnma2
TC1700002590.mm.1	1.22	0.038903
TC1700002185.mm.1	1.61	0.038922	Klhdc3
TC1000001707.mm.1	1.43	0.03896
TC0800002579.mm.1	1.17	0.039031	Mri1
TC0300000586.mm.1	1.27	0.039043	Nmd3
TC0100002291.mm.1	1.36	0.03911	Gm4852
TC0200005454.mm.1	1.38	0.039127	Rgs19
TC1400001502.mm.1	1.23	0.039238
TC0100001147.mm.1	1.09	0.039238
TC1000002725.mm.1	1.3	0.039254	Socs2
TC1300001877.mm.1	1.27	0.039257	Tbc1d7
TC0500000532.mm.1	1.09	0.039261	Pi4k2b
TC0800002180.mm.1	1.18	0.039286	Cdkn2aip
TC0100001631.mm.1	1.27	0.03932	Aim2
TC1600001608.mm.1	1.48	0.039328
TC1400001721.mm.1	1.16	0.039379	Gprin2
TC1400000186.mm.1	1.2	0.039401
TC0400003041.mm.1	1.17	0.039446	Gm25244
TC0100001952.mm.1	1.29	0.039456	Cops5
TC1600000443.mm.1	1.34	0.039491	Pcyt1a
TC0800001932.mm.1	1.48	0.039515
TC0100000381.mm.1	1.25	0.039522	Hibch
TC0800000181.mm.1	1.54	0.039564	Defa-ps12
TC1300000437.mm.1	1.19	0.039569
TC1700001597.mm.1	1.26	0.039592	Thoc6
TC1600001736.mm.1	1.15	0.039601
TC0700001311.mm.1	1.3	0.039635	Ccdc90b
TC1900001094.mm.1	1.93	0.039636	Fads2
TC0100003125.mm.1	1.25	0.039647	Timm17a
TC0200004511.mm.1	1.41	0.039664	Gatm
TC1500000668.mm.1	1.08	0.039684	Gm10863
TC0500003001.mm.1	1.22	0.039707	Hscb
TC1600001133.mm.1	1.1	0.039711	Pam16
TC0300000227.mm.1	1.2	0.039731	Ndufb5
TC0600002828.mm.1	1.29	0.039738
TC0200003526.mm.1	1.3	0.039847	Rbm43
TC1600000306.mm.1	1.33	0.039866	Gm6467
TC0800002256.mm.1	1.18	0.039875	Galnt7
TC1500001984.mm.1	1.08	0.039877
TC1500001071.mm.1	1.14	0.039886
TC0900002640.mm.1	1.28	0.039892	Tex9
TC1400002054.mm.1	1.52	0.039896	Slc7a7
TC0300000489.mm.1	1.23	0.039983
TC1000001367.mm.1	1.45	0.039988
TC0800002979.mm.1	1.22	0.040034	Gm16116
TC0100000967.mm.1	1.32	0.040174	Gm6430
TC1400002248.mm.1	1.49	0.040194	Extl3
TC1600000992.mm.1	1.2	0.040213	4930534H18Rik
TC1100000305.mm.1	1.26	0.040217
TC1100000811.mm.1	1.18	0.040224	RP23-59B16.8
TC1300000494.mm.1	1.27	0.04025
TC0900000639.mm.1	1.31	0.04033	Kdelc2
TC0400004130.mm.1	1.17	0.040374	Tnfrsf14
TC0X00001924.mm.1	1.19	0.040386	Gm14884
TC1300000358.mm.1	1.29	0.04044
TC1700001021.mm.1	1.47	0.040477	Alkbh7
TC0500001093.mm.1	1.27	0.040508	Mtf2
TC0600003048.mm.1	1.34	0.040567	Bid
TC0700003028.mm.1	1.2	0.04058	Emp3
TC0X00000823.mm.1	1.4	0.040607
TC0600002400.mm.1	1.28	0.040619
TC1500000710.mm.1	1.22	0.040627	Adsl
TC1400000200.mm.1	1.4	0.040632	Vdac2
TC0400004135.mm.1	1.17	0.040661	Rer1
TC0900001517.mm.1	1.07	0.040674	Dync1li1
TC0700001402.mm.1	1.21	0.040708	Pgm2l1
TC0Y00000226.mm.1	1.09	0.040717	Uba1y
TC0700004667.mm.1	1.04	0.040721	Ctbp2
TC0X00003434.mm.1	1.44	0.04073	Ubl4; Slc10a3-ubl4
TC0800000269.mm.1	1.26	0.040767	Vps36
TC0800001115.mm.1	1.14	0.04077
TC1300002462.mm.1	1.28	0.040771	F2r
TC1600002108.mm.1	1.17	0.040771
TC1700001154.mm.1	1.21	0.040772	Ehd3
TC1000000784.mm.1	1.17	0.040819	Cstb
TC0900002593.mm.1	2.16	0.040831	Ccnb2
TC1300001806.mm.1	1.23	0.04086	Lyrm4
TC1900001511.mm.1	1.27	0.040935	Frat2
TC0Y00000022.mm.1	1.17	0.040941	Gm20873
TC1700002764.mm.1	1.37	0.04095	Sft2d1
TC0700000652.mm.1	1.26	0.04096	Cebpa
TC0800002138.mm.1	1.24	0.040967
TC0900001347.mm.1	1.13	0.040993	Rpl29; Gm10913; Gm8210
TC0900000732.mm.1	1.12	0.041018	1700072B07Rik
TC0300002872.mm.1	1.34	0.041055	Synpo2
TC0200003367.mm.1	1.36	0.041076
TC1600002116.mm.1	1.38	0.041109	Gm23062
TC0700002634.mm.1	1.48	0.041114	Gm15495
TC1400000962.mm.1	1.16	0.041157	Kctd9
TC1900000127.mm.1	1.55	0.041206	Ppp1r14b
TC0500002655.mm.1	1.35	0.04123
TC0800000983.mm.1	1.54	0.041252	Man2b1
TC1000003083.mm.1	1.25	0.041273
TC1800001383.mm.1	1.35	0.041344
TC0100003431.mm.1	1.5	0.041353
TC0400004065.mm.1	1.55	0.041355	Gm13091
TC0900001413.mm.1	1.52	0.041385
TC0100002487.mm.1	1.16	0.041452
TC1100001077.mm.1	1.37	0.041473	Myo1c
TC0200005170.mm.1	1.3	0.041589
TC0600003228.mm.1	1.64	0.041642
TC0400003968.mm.1	1.55	0.041652	Gm13232
TC0100000202.mm.1	1.21	0.041661
TC1700002183.mm.1	1.09	0.041687	Klc4
TC1100003378.mm.1	1.2	0.0417
TC0100000063.mm.1	1.19	0.041708	Gm17644
TC1500001214.mm.1	1.2	0.041743	Tars
TC0200002759.mm.1	1.2	0.041746	Fam217b
TC0100003037.mm.1	1.22	0.041797	Cd55
TC0400002053.mm.1	1.16	0.041827
TC1300001777.mm.1	1.09	0.041859	Serpinb6a
TC0100000589.mm.1	1.08	0.041907
TC0X00001026.mm.1	1.13	0.041916	Gm14861
TC1100000910.mm.1	1.43	0.041969	Gm17305
TC0400003709.mm.1	1.2	0.042011	Gm13213
TC0900002957.mm.1	1.26	0.042023	Mir7243; mmu-mir-7243
TC0100003076.mm.1	1.1	0.04205
TC0800000919.mm.1	1.1	0.04206	Ucp1
TC0800001261.mm.1	2.17	0.042113
TC1400000052.mm.1	1.21	0.042142	Gm17046
TC0700000638.mm.1	1.88	0.042198
TC1200001880.mm.1	1.2	0.042204	Sav1
TC0500000618.mm.1	1.29	0.042217
TC0900000245.mm.1	1.24	0.042316
TC1800000385.mm.1	1.33	0.042358	Rell2
TC0200003872.mm.1	1.36	0.042362	2700094K13Rik
TC1700000954.mm.1	1.25	0.042367	Plcl2
TC0600000031.mm.1	1.25	0.042414
TC0700000936.mm.1	1.12	0.042418	Herc2
TC1000000873.mm.1	1.32	0.04245	Oaz1; Oaz1-ps; Mir1982
TC0600001513.mm.1	1.44	0.042478
TC1700001362.mm.1	1.41	0.042546
TC0X00002559.mm.1	1.65	0.04258	Gm6964
TC0700000252.mm.1	1.13	0.042611	Psg29
TC1400001584.mm.1	1.39	0.042626
TC0100002411.mm.1	1.19	0.04264	Wdr12
TC0500001635.mm.1	1.12	0.04266	Ppp1r35
TC1600000228.mm.1	1.51	0.042736	Tssk2
TC1300001353.mm.1	1.31	0.042736	Hmgcs1
TC0300002684.mm.1	2.12	0.042759	Chil3; Chi3l3
TC0800000168.mm.1	1.13	0.042779	Mcph1
TC0700001968.mm.1	1.1	0.0428
TC1800000491.mm.1	1.12	0.042816	Commd10
TC1700002288.mm.1	1.55	0.042863	Mrps36-ps1
TC0X00002777.mm.1	1.41	0.042887
TC1100003839.mm.1	2.21	0.042891	Itga2b
TC0600001844.mm.1	1.2	0.042918	Rpa3
TC0900001247.mm.1	1.34	0.04297	Cep70
TC1100000333.mm.1	1.31	0.042973	Snrnp25
TC1100003800.mm.1	1.19	0.042995	Becn1
TC0100003683.mm.1	1.26	0.043017	Wdr26
TC1900001671.mm.1	1.16	0.043055	Smndc1
TC1500001321.mm.1	1.12	0.043115	Ropn1l
TC1800001381.mm.1	1.24	0.043136	Gm19519
TC0100002748.mm.1	1.15	0.043167	Pde6d
TC1900000159.mm.1	1.28	0.043168	Hnrnpul2
TC0900003220.mm.1	1.33	0.0432	Cmc1
TC0700003651.mm.1	1.23	0.043215
TC0X00001106.mm.1	1.46	0.043216	Gm4991
TC1500000263.mm.1	1.22	0.043233	Spag1
TC1000002260.mm.1	1.1	0.043249	Srgn
TC0300002454.mm.1	1.38	0.043305	Psmb4
TC1300001734.mm.1	1.3	0.043308
TC1300000737.mm.1	1.42	0.043309
TC0700004165.mm.1	1.26	0.043327	Arl6ip1
TC1400002060.mm.1	1.5	0.043411	4931414P19Rik
TC0400001577.mm.1	1.27	0.043437	Gm13214
TC0700001537.mm.1	1.42	0.043442
TC0700004009.mm.1	1.62	0.043477	Gm8995; RP23-465M17.1
TC0400002230.mm.1	1.6	0.043478	Gm2560
TC0700001245.mm.1	1.15	0.043516	Olfr293
TC0400000179.mm.1	1.15	0.043561	Usp45
TC0X00000741.mm.1	1.36	0.043567	Fundc2
TC1000000092.mm.1	1.35	0.043586	Sf3b5
TC0800000906.mm.1	1.26	0.043589
TC1900000096.mm.1	1.33	0.043613	Fau
TC0300000673.mm.1	1.37	0.043623	Gm9790
TC0100000321.mm.1	1.08	0.043623	Gm8210; Rpl29
TC0600001630.mm.1	1.18	0.04366
TC0400001592.mm.1	1.18	0.04369	Dnajc8
TC0200000320.mm.1	1.55	0.043692
TC1700000461.mm.1	1.7	0.043792	Hmga1; Hmga1-rs1
TC0500002919.mm.1	1.64	0.043797	Tgfbr3
TC0200000473.mm.1	1.12	0.0438	Wdr5
TC1000000157.mm.1	1.42	0.043829
TC0200003788.mm.1	1.11	0.043844	Gm13655
TC0600001307.mm.1	1.31	0.043861
TC1100000057.mm.1	1.22	0.043865	AA413626
TC1900000232.mm.1	1.28	0.043892	Mrpl16
TC1900001541.mm.1	1.3	0.043897	Got1
TC1800000854.mm.1	1.18	0.043917
TC0600003341.mm.1	1.5	0.04392
TC0400004026.mm.1	1.41	0.043923	Tardbp
TC1100000644.mm.1	1.11	0.04401	Slc36a1
TC0500003402.mm.1	1.31	0.044017	Gm21839
TC1000002558.mm.1	1.22	0.044026	AL117821
TC0800001265.mm.1	1.41	0.044077	Cyb5b
TC1700001499.mm.1	1.37	0.0441	Psmb1
TC0400001892.mm.1	1.19	0.044168	Gm13140
TC0500000786.mm.1	1.23	0.044226	Gm24524
TC1900001545.mm.1	1.23	0.044275	Cox15
TC0X00002636.mm.1	1.15	0.044286
TC0800002592.mm.1	1.14	0.044333	Rad23a
TC1000001581.mm.1	1.14	0.044358	Ptges3; Gm9769
TC0500002222.mm.1	1.32	0.044403
TC1000002856.mm.1	1.17	0.044441
TC0400001766.mm.1	1.38	0.044443	Rcc2; Gm25951
TC0700004606.mm.1	1.1	0.044463	Ppfia1
TC1200001758.mm.1	1.34	0.044494	Baz1a; Gm20403
TC0800001025.mm.1	1.22	0.044498	Heatr3
TC0X00002880.mm.1	1.14	0.04452
TC0200005411.mm.1	1.34	0.044533
TC0500000589.mm.1	1.18	0.044539	Pgm1
TC0600003418.mm.1	1.69	0.044658
TC0300001848.mm.1	1.25	0.044664
TC1300002530.mm.1	1.19	0.044779	Naip2
TC1400002320.mm.1	1.08	0.044791	RP23-103I12.3
TC0700000271.mm.1	1.18	0.044809	Sycp1-ps1
TC0400003867.mm.1	1.03	0.044817	Padi1
TC1000002776.mm.1	1.15	0.044843	4930430F08Rik
TC0X00001829.mm.1	1.51	0.044857	Cybb
TC0400002581.mm.1	1.17	0.044891	Gm22518
TC1100000160.mm.1	1.29	0.044927
TC1000000585.mm.1	1.23	0.044936
TC1600000466.mm.1	1.59	0.04496	Snx4
TC1400000321.mm.1	1.14	0.045029
TC0100001701.mm.1	1.23	0.045039	Gm10518
TC1100000609.mm.1	1.18	0.045077	Kif3a
TC1700001376.mm.1	1.21	0.045121
TC1100003089.mm.1	1.14	0.045133	0610010K14Rik; Rnasek; Gm21988
TC0600002975.mm.1	1.28	0.045142	Alox5
TC1100003688.mm.1	1.18	0.045154	Nr1d1
TC0700002732.mm.1	1.51	0.045385
TC0X00003252.mm.1	1.4	0.045394	Gm15173
TC1900000188.mm.1	1.17	0.045417	Fads1
TC0300001198.mm.1	1.19	0.045441	Frrs1
TC0500002219.mm.1	1.18	0.045449	Letm1
TC0300002473.mm.1	1.56	0.04545	Anxa9
TC0100002490.mm.1	1.55	0.045453
TC0100002098.mm.1	1.24	0.045492
TC0100000884.mm.1	1.12	0.045536	Lrrfip1
TC1100002648.mm.1	1.28	0.045592	9930111J21Rik2
TC1400001747.mm.1	1.32	0.045631	Ghitm
TC1100001370.mm.1	1.44	0.045655
TC0700000856.mm.1	1.07	0.045721	Izumo1; Rasip1
TC0600002042.mm.1	1.05	0.045722	Gm13853
TC0500001017.mm.1	1.07	0.045765	Nudt9
TC0300002377.mm.1	1.16	0.045789	Gm5849
TC0200000024.mm.1	1.17	0.04579	Gm13189
TC0700001784.mm.1	1.06	0.045803
TC0100002817.mm.1	1.15	0.045847	Otos
TC1400002869.mm.1	2.15	0.045875	Phf11d; Phf11c
TC0800003228.mm.1	1.19	0.045889	Pgls
TC0X00000391.mm.1	1.18	0.045913
TC1500000578.mm.1	1.72	0.045965
TC0500002504.mm.1	1.04	0.04598	Rbm47
TC1800000794.mm.1	1.2	0.045986	Acaa2
TC1800000604.mm.1	1.21	0.045997	Mir6355; mmu-mir-6355
TC1400002058.mm.1	1.37	0.046064	Haus4
TC0600003301.mm.1	1.2	0.046064	4933406J09Rik
TC0700002169.mm.1	1.32	0.046094	Cox6b2
TC0900002463.mm.1	1.16	0.04611	Coro2b
TC0400003309.mm.1	1.33	0.046146	Cmpk1
TC1500000736.mm.1	1.23	0.046207	Xrcc6
TC1400001486.mm.1	1.27	0.046235	Oxsm
TC0600001255.mm.1	1.66	0.046331	Brk1
TC1100004267.mm.1	1.07	0.046365	Trim16
TC0300000913.mm.1	1.19	0.046369	C920021L13Rik
TC0M00000028.mm.1	1.49	0.046385	mt-Te
TC0300002661.mm.1	1.22	0.04644
TC1500001661.mm.1	1.15	0.046449	Zfat
TC1100003828.mm.1	1.15	0.046466	Lsm12
TC1200001827.mm.1	1.32	0.046492	Gm7763
TC0300001850.mm.1	1.46	0.046558	Anxa5
TC1300000962.mm.1	1.55	0.046585
TC1700000571.mm.1	1.13	0.046629	Zfp472
TC1000001143.mm.1	1.54	0.046631	Usp44
TC0500003126.mm.1	1.1	0.04669	Pebp1
TC1100000798.mm.1	1.29	0.046742	Pigl
TC1700000788.mm.1	1.13	0.046803	Gm18737
TC0500002093.mm.1	1.27	0.046847	Rheb
TC1100003215.mm.1	1.12	0.046959
TC0600001293.mm.1	1.17	0.046985	Fam21
TC0400000747.mm.1	1.26	0.047036
TC0400001311.mm.1	1.25	0.04705
TC0300002373.mm.1	1.09	0.0471	Chtop
TC0600003049.mm.1	1.37	0.047134
TC0400001075.mm.1	1.34	0.047159	Gm12715; Actg1
TC0800002388.mm.1	1.11	0.047184	Armc6
TC0400003771.mm.1	1.55	0.047212	Gm12989
TC1900000978.mm.1	1.34	0.047227	Pcnxl3
TC0800000194.mm.1	1.54	0.047236
TC0100002237.mm.1	1.26	0.04724	Rnf149; Gm15832
TC0600001283.mm.1	1.18	0.047268	Mkrn2
TC0800000991.mm.1	1.05	0.047282	Gpt2
TC0500000981.mm.1	1.29	0.047334	Cops4
TC0X00000918.mm.1	1.79	0.047356	Mir223; F630028O10Rik
TC1200000693.mm.1	1.69	0.047365	Gm25926
TC0700002731.mm.1	1.12	0.047379	Zfp940
TC1300002540.mm.1	1.43	0.047464	Cdk7
TC1000001393.mm.1	1.83	0.047478
TC1000001400.mm.1	1.83	0.047478
TC1000002958.mm.1	1.83	0.047478
TC1000002965.mm.1	1.83	0.047478
TC0200005252.mm.1	1.07	0.047483	Cyp24a1
TC1700000143.mm.1	1.3	0.04751	Tcp1; Gm26130
TC0500000732.mm.1	1.16	0.04753	Paics
TC1400002091.mm.1	1.45	0.047607	Psme2; Psme2b
TC0900002010.mm.1	1.09	0.047685	Fam118b
TC0900002971.mm.1	1.31	0.047707	Bfsp2
TC0200002890.mm.1	1.25	0.047742	Echdc3
TC1100002568.mm.1	1.13	0.047761	Gm12151
TC0800000973.mm.1	1.08	0.047875	Rtbdn
TC1800000190.mm.1	1.15	0.047876	Zfp35
TC0600001454.mm.1	1.47	0.047902
TC0200001364.mm.1	1.45	0.047927
TC0200005080.mm.1	1.34	0.047976	Gm11451
TC0400002607.mm.1	1.18	0.047992
TC0500003446.mm.1	1.22	0.048033	Zan
TC0500003656.mm.1	1.28	0.048039
TC0500000190.mm.1	1.3	0.048056
TC0200004775.mm.1	1.26	0.048056	Crnkl1
TC0800000392.mm.1	1.32	0.048113	Ppp2cb
TC0700000158.mm.1	1.29	0.048161	Gm4879
TC0600001940.mm.1	1.1	0.048186	Gm20706
TC1800000872.mm.1	1.24	0.048248
TC1400000750.mm.1	1.26	0.048307
TC1300001581.mm.1	1.36	0.04831	Vmn1r-ps97
TC0400004121.mm.1	1.23	0.048312	RP23-360O1.5
TC1900000995.mm.1	1.59	0.048328	Capn1
TC0100000885.mm.1	1.07	0.048368	Rbm44
TC0800000186.mm.1	1.11	0.048375	Defa-ps13
TC1400002190.mm.1	1.27	0.048454
TC1000002645.mm.1	1.06	0.048488	Chpt1
TC0700003856.mm.1	1.27	0.04852
TC0X00001599.mm.1	1.49	0.048578	Gm15175
TC0100001446.mm.1	1.21	0.048578	Scarna3a; Mir1843b
TC0200004476.mm.1	1.36	0.04859	Tgm5
TC0300000368.mm.1	1.31	0.048608
TC1800001222.mm.1	2.09	0.048615	Arap3; Mir6981; mmu-mir-6981
TC1300002196.mm.1	1.26	0.048617	Slc35d2
TC0X00000319.mm.1	1.22	0.04862	Lonrf3; Gm25047
TC1600000485.mm.1	1.11	0.04863	Ccdc14
TC0200000911.mm.1	1.24	0.048634
TC0600001092.mm.1	1.13	0.048647	Slc6a6
TSUnmapped00000038.mm.1	1.36	0.048682	Pemt
TC0200003474.mm.1	1.58	0.048695
TC0500000324.mm.1	1.12	0.048741	Gpn1
TC0400001070.mm.1	1.22	0.048759	Oma1
TC1400002151.mm.1	1.15	0.048775	Zdhhc20; Gm22738
TC1100001797.mm.1	1.26	0.048782	Gm11713
TC1900001148.mm.1	1.16	0.048783	Gm6365
TC0800002654.mm.1	1.36	0.048798	Brd7
TC1800000577.mm.1	1.39	0.048804	Prrc1
TC0200000501.mm.1	1.28	0.048804	Setx
TC1700001813.mm.1	1.2	0.048945	Tff1
TC0700001435.mm.1	1.13	0.048961	Clpb
TC1900000051.mm.1	1.05	0.048971	Slc29a2
TC0700002994.mm.1	1.11	0.049019	Aldh16a1
TC1000001515.mm.1	1.29	0.049041
TC0500003591.mm.1	1.4	0.049067	Atp5j2
TC0500003129.mm.1	1.25	0.04922	Gm15727
TC0200000811.mm.1	1.15	0.049245	Gm13498
TC0300001725.mm.1	1.76	0.049283	Kpna2
TC1100000476.mm.1	1.31	0.049308
TC1700000042.mm.1	1.38	0.049343	Gm26595
TC1400002454.mm.1	1.18	0.049498	Lacc1
TC0400004042.mm.1	1.1	0.049501	Nmnat1
TC1200000865.mm.1	1.09	0.049562	Cipc
TC1300002062.mm.1	1.27	0.049563	Dok3
TC0400000498.mm.1	1.2	0.049625	Tdrd7
TC1500001924.mm.1	1.47	0.049688
TC0200002151.mm.1	1.3	0.049702	Gm561
TC0400003852.mm.1	1.34	0.049704
TC1400000075.mm.1	1.16	0.049714	Rpp14
TC1400001083.mm.1	1.13	0.04978
TC1900001544.mm.1	1.09	0.049813	Slc25a28
TC0X00001054.mm.1	1.32	0.049817	Pbdc1
TC0500003212.mm.1	1.18	0.049829	Atp2a2
TC1400000787.mm.1	1.24	0.0499
TC1300000392.mm.1	1.55	0.049907	Psmg4
TC0100002598.mm.1	1.15	0.049956	Nhej1
TC1300002682.mm.1	1.13	0.049988
