# Supplementary material for: Essential role of FBXL5-mediated cellular iron homeostasis in maintenance of hematopoietic stem cells
Source: Nat Commun. 2017 Jul 17;8:16114. doi: 10.1038/ncomms16114 (PMC5520054; doi:10.1038/ncomms16114)
Supplement: Supplementary Data 2 [file ncomms16114-s3.xlsx]

## Sheet: Data 2.Down-regulated genes
Supplementary Data 2. Differentially expressed genes (P value of <0.05) down-regulated in Fbxl5-KO HSCs compared with control cells.
Transcript Cluster ID	Fold Change	p value	Gene Symbol
TC0500003336.mm.1	-1.61	9e-06
TC0400003187.mm.1	-1.42	2.4e-05	Prkaa2
TC0200003052.mm.1	-1.33	2.4e-05
TC0600001869.mm.1	-1.33	2.5e-05
TC0300002612.mm.1	-1.21	2.6e-05	Vangl1
TC0600000469.mm.1	-1.58	5.6e-05	Gm23982
TC0600000268.mm.1	-1.26	6.9e-05	Ssmem1
TC0800000874.mm.1	-2.38	7.9e-05	Zfp827
TC1800000157.mm.1	-1.29	0.000146	Dsg2
TC0700004193.mm.1	-1.1	0.000167	Zp2
TC0300000313.mm.1	-1.27	0.000172
TC1100004072.mm.1	-1.32	0.000176	Mir3968
TC0100003259.mm.1	-1.27	0.000182	Gm25279
TC0400002367.mm.1	-1.26	0.000193	Ankrd6
TC0500003694.mm.1	-1.51	0.000205	Stard13
TC1800001119.mm.1	-1.32	0.000224	Gpr17
TC0200004050.mm.1	-1.38	0.000232	Olfr1229
TC1100000009.mm.1	-1.73	0.000272	Pik3ip1
TC0400000151.mm.1	-3.29	0.000278
TC0700001169.mm.1	-1.4	0.000281	Pde8a
TC1600001022.mm.1	-1.3	0.0003
TC1700000620.mm.1	-1.37	0.000312
TC1200000044.mm.1	-1.17	0.000314
TC1000003023.mm.1	-1.32	0.000319	Hmga2
TC0700004291.mm.1	-4.04	0.000332	Sult1a1
TC0200004160.mm.1	-1.5	0.000355	Mir7001; mmu-mir-7001
TC0800000894.mm.1	-1.33	0.000372
TC0600003398.mm.1	-1.62	0.000374
TC1900001360.mm.1	-1.14	0.000388	Dkk1
TC0200001535.mm.1	-1.13	0.000394	Abtb2
TC0X00002910.mm.1	-1.17	0.00041	H2afb3; H2afb3-ps
TC0500001995.mm.1	-1.33	0.000429	Gnai1
TC1100000837.mm.1	-1.19	0.000437
TC0400000602.mm.1	-1.54	0.00045	Zfp462
TC0X00002323.mm.1	-1.23	0.000457	1700019B21Rik
TC1700000133.mm.1	-6.86	0.000463
TC0800001974.mm.1	-1.2	0.000464
TC0800000321.mm.1	-1.47	0.000473	Fgfr1
TC0900000428.mm.1	-1.21	0.0005	Olfr951
TC0X00001922.mm.1	-2.04	0.00052	Slc9a7
TC1800001043.mm.1	-1.39	0.000536	Dsc2
TC1400001726.mm.1	-1.36	0.000543	Bmpr1a
TC1700000023.mm.1	-1.24	0.000565
TC0400002715.mm.1	-1.47	0.000574
TC0800002884.mm.1	-1.4	0.000577
TC0100003681.mm.1	-1.36	0.000592
TC1700001570.mm.1	-1.15	0.000597	Zfp947
TC1200000297.mm.1	-1.22	0.000616	Twist1
TC1200001127.mm.1	-1.7	0.000619	Meg3; Mir770; Mir1906-1; Mir1906-2
TC1300000465.mm.1	-1.19	0.000629
TC0500000690.mm.1	-1.37	0.000647	Spata18
TC0400002608.mm.1	-1.6	0.000662	Gm568
TC0800001241.mm.1	-1.31	0.000677
TC0300002000.mm.1	-1.43	0.000726
TC1600000834.mm.1	-1.31	0.000733	Robo1
TC1400000073.mm.1	-1.25	0.000739
TC1000002205.mm.1	-1.49	0.00076	Edar
TC1400001441.mm.1	-1.36	0.000763	4930452B06Rik
TC0600001820.mm.1	-1.23	0.000773	Gm20617
TC1100001214.mm.1	-1.13	0.000773	Gm11418
TC0200001597.mm.1	-1.77	0.000778	Mpped2
TC1700000127.mm.1	-2.3	0.000787	Airn
TC0600001993.mm.1	-1.7	0.000787
TC0600000585.mm.1	-1.18	0.000787	Fam221a
TC0900002621.mm.1	-1.36	0.000802
TC0500001306.mm.1	-1.16	0.000803
TC0600002024.mm.1	-1.74	0.000805	Plxna4
TC0700001252.mm.1	-1.49	0.000809	Nox4
TC0700003624.mm.1	-2.81	0.000841
TC1100002684.mm.1	-1.31	0.000842	Zfp354b
TC1300001425.mm.1	-1.51	0.000846
TC1600000088.mm.1	-1.27	0.000849	Mettl22
TC0700000896.mm.1	-1.55	0.000873	Nav2; Gm2788; LOC545966; E430014L09Rik
TC1700002106.mm.1	-1.22	0.000892	Crisp2
TC1900001115.mm.1	-1.24	0.000922	Tmem132a
TC1100000526.mm.1	-1.92	0.000937	Gfpt2
TC0500003353.mm.1	-2.38	0.000941
TC0100002072.mm.1	-1.38	0.000941
TC0600000380.mm.1	-1.41	0.000948
TC0200005503.mm.1	-1.17	0.000954	Ell3
TC1100000257.mm.1	-2.46	0.000959
TC0800000943.mm.1	-1.21	0.000962	Mir8111; mmu-mir-8111
TC0900001731.mm.1	-1.63	0.000974
TC0200000344.mm.1	-1.29	0.000986	Gm10846
TC0300001298.mm.1	-1.16	0.001004	Gm22293
TC0400003254.mm.1	-2.18	0.001009
TC1200001192.mm.1	-1.19	0.001015	Mirg; Mir134; Mir377; Mir382; Mir410; Mir412; Mir485; Mir369; Mir668; Mir3072; mmu-mir-668
TC1400002806.mm.1	-1.16	0.001025	Trav14d-3-dv8
TC0700001669.mm.1	-2.23	0.001045	Pde3b
TC0600002180.mm.1	-1.37	0.001052
TC1300000030.mm.1	-1.34	0.001053
TC0400001342.mm.1	-1.52	0.001099	Hivep3
TC0600000881.mm.1	-1.5	0.001134	Gm20362
TC0900000647.mm.1	-2.83	0.001141	Slc35f2
TC1600000355.mm.1	-1.38	0.001165
TC1300002142.mm.1	-1.3	0.001191	Tpbpb
TC1000002248.mm.1	-1.21	0.00128	H2afy2
TC1800000528.mm.1	-1.4	0.001321	Sncaip
TC0300001688.mm.1	-1.62	0.001334
TC1100002488.mm.1	-1.11	0.001347	Ranbp17
TC1300001254.mm.1	-1.32	0.001361	Gm15327
TC1400001914.mm.1	-1.35	0.001363	Bmp4
TC0200000278.mm.1	-1.77	0.001394
TC0700004076.mm.1	-1.36	0.001397	St5
TC1000000246.mm.1	-1.92	0.001399	Ptprk
TC0200003840.mm.1	-1.58	0.001406
TC1500001088.mm.1	-2.11	0.001414	Tenc1
TC1000000238.mm.1	-1.68	0.00145
TC0300001022.mm.1	-1.15	0.00145	Nhlh2
TC0500000099.mm.1	-1.88	0.001453
TC0600003397.mm.1	-1.38	0.001484	Sox5
TC1400000525.mm.1	-1.47	0.001488
TC0800001311.mm.1	-1.29	0.001495	Zfp612
TC1700000916.mm.1	-1.32	0.001506
TC1600000939.mm.1	-2.13	0.001556	Gm25908
TC1600001791.mm.1	-2.06	0.001578	Olfr193
TC0300001904.mm.1	-1.18	0.001583
TC1600001827.mm.1	-1.07	0.001603	Epha3
TC0100001857.mm.1	-1.14	0.001616	5430414B12Rik
TC1600000758.mm.1	-1.31	0.001618
TC1700000141.mm.1	-2.58	0.001638
TC0300000548.mm.1	-1.36	0.001659	Mlf1
TC0300002149.mm.1	-1.38	0.001666
TC1700000100.mm.1	-1.22	0.001666
TC0700001756.mm.1	-1.34	0.001674	Prkcb
TC0800001040.mm.1	-1.5	0.001675
TC1500001136.mm.1	-1.64	0.001677	Ghr
TC0700001080.mm.1	-1.4	0.001688
TC1900000800.mm.1	-1.15	0.001698	Plekhs1
TC0200001599.mm.1	-1.84	0.001738
TC0300002711.mm.1	-1.12	0.001741	Slc6a17
TC0600002280.mm.1	-1.77	0.001746	Hoxa6
TC0300002895.mm.1	-1.17	0.001791	Ugt8a
TC0800002590.mm.1	-1.54	0.001807
TC1200001110.mm.1	-1.39	0.001807	Evl
TC0X00002593.mm.1	-1.33	0.001827	Mir1906-2; Gm27000
TC0400002056.mm.1	-1.18	0.001837
TC0300000782.mm.1	-1.26	0.001841	Gm24185
TC1600001403.mm.1	-2.32	0.001848
TC0X00002230.mm.1	-1.42	0.001856	Mir450b
TC1200000366.mm.1	-1.3	0.001922
TC0800000241.mm.1	-1.42	0.001924	Defa-ps17
TC1500002071.mm.1	-1.94	0.001929	Kif21a
TC1500001764.mm.1	-1.55	0.001962	Nrbp2
TC1400001487.mm.1	-1.73	0.001966	Rarb
TC1800000392.mm.1	-1.61	0.002001
TC0500000568.mm.1	-1.33	0.002008
TC0600002640.mm.1	-1.5	0.002019	Gm22184
TC1700000140.mm.1	-4.77	0.002035
TC0400000057.mm.1	-1.16	0.002041	Chd7
TC1600000049.mm.1	-1.15	0.002047
TC1100001364.mm.1	-1.3	0.002058
TC0600001650.mm.1	-1.29	0.002068	Capza3
TC0500003355.mm.1	-2.01	0.002087
TC1500001799.mm.1	-1.46	0.002096	Rbfox2
TC0700004652.mm.1	-1.4	0.00212	Snrpn; Snurf
TC0600003235.mm.1	-2.13	0.002138	Clec1a
TC1200000521.mm.1	-1.34	0.002159	Gm527
TC0400000149.mm.1	-2.53	0.002165	Mmp16
TC1400000615.mm.1	-1.69	0.002186	Trav2
TC0100002110.mm.1	-1.22	0.002188	Gm23785
TC0900002254.mm.1	-1.34	0.002203	Ncam1
TC0700000124.mm.1	-1.42	0.002235	Vmn1r-ps60
TC1300000811.mm.1	-1.4	0.002261
TC1700002028.mm.1	-1.4	0.002271
TC1000001053.mm.1	-1.69	0.002273	Gm24093
TC1900001144.mm.1	-1.33	0.002273	Stx3
TC0100000500.mm.1	-1.34	0.002288
TC1700001844.mm.1	-1.2	0.002295	Rasal3
TC1300002520.mm.1	-1.63	0.002299	Map1b
TC1700000890.mm.1	-1.28	0.002316	Zfp318
TC0900001727.mm.1	-1.34	0.002324
TC1000000041.mm.1	-1.36	0.002326
TC0500003329.mm.1	-1.34	0.002332	Auts2
TC0100002071.mm.1	-1.89	0.002343	Fam135a
TC0500003701.mm.1	-3.17	0.002344
TC1400000555.mm.1	-1.54	0.002358	Olfr739
TC1500000217.mm.1	-1.08	0.002365	Sema5a
TC1400001967.mm.1	-1.36	0.002387
TC1900001098.mm.1	-1.17	0.002393	Dagla
TC1700002645.mm.1	-1.46	0.002398
TC0500002347.mm.1	-1.19	0.00241	Gm3414
TC1500001980.mm.1	-1.12	0.002417	Scube1
TC0700004589.mm.1	-1.05	0.002419	Cars
TC0400000712.mm.1	-1.72	0.002422	Zfp618
TC1100003394.mm.1	-1.18	0.002433	Mmp28
TC0100000501.mm.1	-1.88	0.00244
TC0200004532.mm.1	-1.1	0.002446	Fam227b
TC1300000105.mm.1	-1.36	0.002447	Gli3
TC1700000128.mm.1	-2.9	0.002481
TC0900002985.mm.1	-1.4	0.00251	Acpp
TC0900002085.mm.1	-1.39	0.002519	Olfr149
TC0200002040.mm.1	-1.1	0.00255	1110034G24Rik
TC1100002773.mm.1	-1.36	0.002574	Ccdc69
TC0900000893.mm.1	-2.46	0.002587
TC1100000145.mm.1	-1.24	0.002597
TC0600002233.mm.1	-1.44	0.002601	Tmem176b
TC0400000909.mm.1	-1.3	0.002605	Ifna1
TC1100000284.mm.1	-1.26	0.002608	Efemp1
TC1300001095.mm.1	-1.6	0.002613
TC1400002632.mm.1	-1.25	0.002625	Kctd12; Mir5130
TC0700002193.mm.1	-1.63	0.002652	Vmn1r59
TC0100000528.mm.1	-1.21	0.002686	Gm13749
TC0800002476.mm.1	-1.83	0.002692
TC0X00001921.mm.1	-2.7	0.002722
TC0500001623.mm.1	-1.48	0.002732	Ephb4
TC1900000541.mm.1	-1.23	0.002736
TC1100000119.mm.1	-1.63	0.0028	Upp1
TC1500002034.mm.1	-1.4	0.002827
TC1000001137.mm.1	-1.55	0.002847
TC0100003357.mm.1	-1.24	0.002852
TC0600000580.mm.1	-1.31	0.002859
TC1300002768.mm.1	-1.2	0.002859	Zfp934
TC0400002717.mm.1	-1.36	0.00286	Ptpn3
TC0500002379.mm.1	-1.24	0.002861
TC1700002761.mm.1	-1.18	0.002874
TC1700001383.mm.1	-1.22	0.002906	Tulp4; LOC101055731; Sytl3
TC1100004005.mm.1	-1.89	0.002911
TC1700000134.mm.1	-5.12	0.002938
TC1700000272.mm.1	-1.83	0.002946	Zfp53
TC0700003601.mm.1	-1.22	0.002961
TC0200000754.mm.1	-1.44	0.002964	Gm22867
TC0300001046.mm.1	-1.22	0.002975	Dennd2c
TC0800001145.mm.1	-1.31	0.002995
TC0100003796.mm.1	-1.17	0.003005	Vash2
TC0200000139.mm.1	-1.91	0.003056	Mir669p-1
TC0200000157.mm.1	-1.91	0.003056	Mir669p-2
TC1500001491.mm.1	-1.58	0.003061	Trps1; Mir1907
TC0200001376.mm.1	-1.62	0.003091	E130006N16Rik
TC0700001337.mm.1	-1.58	0.003099
TC1500000061.mm.1	-1.45	0.003103
TC1200001314.mm.1	-1.21	0.00311	Rapgef5
TC0X00002955.mm.1	-1.35	0.003135	4930412D23Rik
TC1200001442.mm.1	-1.23	0.003144
TC1100000685.mm.1	-1.3	0.003152
TC0400000188.mm.1	-1.34	0.00316	Faxc
TC1000001104.mm.1	-1.23	0.00319
TC1300002174.mm.1	-1.44	0.003249	Gm5141
TC0200001095.mm.1	-1.15	0.003254	Hoxd9
TC0X00000801.mm.1	-1.75	0.00327	Tmem47
TC1700000203.mm.1	-1.15	0.003273	Lix1
TC0600003146.mm.1	-1.53	0.003278	Plekhg6
TC1000002172.mm.1	-1.38	0.003286	Fam184a
TC0400002918.mm.1	-1.62	0.003311	Mpdz
TC0200004417.mm.1	-1.15	0.003318	Ankrd63
TC0300001640.mm.1	-1.2	0.003327
TC0800001627.mm.1	-1.31	0.003347	Cd209f
TC1400002866.mm.1	-1.48	0.003359	Gzmc
TC1800001350.mm.1	-1.55	0.003372
TC1800001507.mm.1	-2.01	0.003412	Spire1
TC0900002917.mm.1	-1.19	0.003413	Gm6432
TC1500000275.mm.1	-1.22	0.003421	Gm26766
TC1900000375.mm.1	-2.01	0.003428
TC1400001544.mm.1	-1.47	0.003435	Usp54
TC0400003538.mm.1	-1.52	0.003449
TC1200001130.mm.1	-1.46	0.003456	Mir337
TC1200001450.mm.1	-1.89	0.003474	Trib2
TC0300000127.mm.1	-1.16	0.003481
TC0900001293.mm.1	-1.13	0.003485	Amotl2
TC0800002113.mm.1	-1.14	0.003487	Mtus1
TC1300002553.mm.1	-1.47	0.003496	Pik3r1
TC1500000872.mm.1	-1.26	0.003505
TC1200000074.mm.1	-1.4	0.003507	Wdr35
TC0900000260.mm.1	-1.21	0.003543	AI414108
TC1600001056.mm.1	-1.26	0.003546
TC1000000138.mm.1	-1.24	0.003584
TC0800000875.mm.1	-1.74	0.003594
TC1700001166.mm.1	-1.14	0.003626	Ltbp1
TC1200001111.mm.1	-1.62	0.003628
TC0100001862.mm.1	-1.28	0.003665	Gm10516
TC1200001142.mm.1	-1.84	0.003689	Rian; AF357355; AF357359; AF357425; DQ267100; DQ267101; Gm26922; Gm23508; Gm24895; Gm23474
TC0900000452.mm.1	-1.26	0.003697	Scn3b
TC0400002189.mm.1	-1.29	0.003704	Asph
TC1700002793.mm.1	-1.2	0.003705	Frs3
TC0400003148.mm.1	-1.23	0.00372	Gm10577
TC1000000768.mm.1	-1.19	0.003732	Krtap10-10; Gm2696; Krtap10-4
TC0100003883.mm.1	-1.53	0.003746	Obsl1
TC1100001587.mm.1	-1.09	0.003747	Rara
TC0600002314.mm.1	-1.27	0.003775	Scrn1
TC0100001830.mm.1	-1.16	0.003778
TC1500001659.mm.1	-2.07	0.003782
TC1700000126.mm.1	-3.09	0.003834
TC0600003334.mm.1	-3.01	0.00386	Art4
TC1700000129.mm.1	-6.01	0.003864
TC0200002973.mm.1	-1.27	0.003864
TC0500000096.mm.1	-1.55	0.003898	Pclo
TC0500000345.mm.1	-2.37	0.003915
TC0200000368.mm.1	-1.15	0.003926	Nxph2
TC0300001143.mm.1	-1.14	0.00394
TC1400000136.mm.1	-1.73	0.003947
TC1100001949.mm.1	-3.66	0.003952
TC0100002415.mm.1	-1.87	0.003961
TC1600001643.mm.1	-1.51	0.003962	Boc
TC0700000923.mm.1	-1.63	0.003966
TC0500002719.mm.1	-1.38	0.003967	Adamts3
TC1600002147.mm.1	-1.31	0.003967
TC1000002786.mm.1	-1.38	0.00399
TC0100002614.mm.1	-1.72	0.004016	Gm15181
TC1300002298.mm.1	-1.12	0.004035
TC0100002683.mm.1	-1.5	0.004038
TC0600001752.mm.1	-1.15	0.004072	4732416N19Rik
TC0500003351.mm.1	-2.96	0.004075
TC0400000153.mm.1	-1.84	0.004094
TC1700000593.mm.1	-1.18	0.004117	Kank3
TC0700003622.mm.1	-3.16	0.004124	Hdgfrp3
TC1900001253.mm.1	-3.06	0.00413	Gda
TC0900000919.mm.1	-1.31	0.00413	Mir3109
TC1500002060.mm.1	-1.41	0.004135
TC0900000656.mm.1	-1.3	0.004144
TC0900002750.mm.1	-1.71	0.00415
TC1100002955.mm.1	-1.16	0.004156
TC1400001509.mm.1	-1.69	0.004168	Gm20699
TC0200004713.mm.1	-1.09	0.004168	Jag1
TC1500001818.mm.1	-1.27	0.004189	Apol8
TC1200002375.mm.1	-1.36	0.004225
TC1400001656.mm.1	-1.51	0.004227	Cacna1d
TC1900000415.mm.1	-1.89	0.004267	Vldlr
TC0200000319.mm.1	-1.24	0.004268	Etl4
TC1800001504.mm.1	-1.21	0.004299
TC1500000859.mm.1	-1.33	0.004303	Panx2
TC0400003782.mm.1	-1.63	0.004308
TC1600001402.mm.1	-1.79	0.004324
TC0500003243.mm.1	-1.4	0.004325	Hcar2
TC1000003022.mm.1	-1.44	0.004328
TC0X00003289.mm.1	-1.32	0.004374
TC0200001027.mm.1	-1.34	0.004376	Gm13632
TC1600000067.mm.1	-1.42	0.004401
TC1000000344.mm.1	-1.31	0.00441	Gm25613
TC1200001190.mm.1	-1.78	0.004428
TC1200001299.mm.1	-1.62	0.004434	Vipr2
TC0200000102.mm.1	-1.63	0.004448	Mir466o; Mir4660
TC0700003118.mm.1	-1.68	0.004491
TC0500001000.mm.1	-1.3	0.004499
TC0X00000942.mm.1	-2.08	0.004549
TC0300002510.mm.1	-1.52	0.004561	4930477E14Rik
TC0300002146.mm.1	-1.43	0.004567	Gm23477
TC1800001346.mm.1	-1.79	0.004594
TC0X00000827.mm.1	-2.13	0.004613
TC0900000309.mm.1	-1.22	0.004623	RP23-443L14.1
TC0500000670.mm.1	-1.6	0.004628	Atp10d
TC1700001451.mm.1	-1.53	0.004634	Igf2r
TC1700001107.mm.1	-1.41	0.004638
TC0200001702.mm.1	-1.79	0.004649
TC0200002767.mm.1	-1.18	0.004716
TC1300002512.mm.1	-1.63	0.004728
TC1100003193.mm.1	-1.12	0.004755	Rap1gap2
TC1100001526.mm.1	-1.13	0.004762	Sp6
TC1600001089.mm.1	-1.12	0.004764	Bace2
TC0900002387.mm.1	-1.84	0.004768	Islr
TC0500003347.mm.1	-2.06	0.004775
TC0100002330.mm.1	-1.19	0.004853	1700019D03Rik
TC1200001004.mm.1	-1.61	0.004854	Gm24542
TC0700003738.mm.1	-1.27	0.004878	Ankrd42
TC1100001374.mm.1	-1.33	0.004912	Mir378b
TC0800002106.mm.1	-1.11	0.004924	Fgf20; Mir7666; mmu-mir-7666
TC1600002069.mm.1	-1.27	0.004926
TC0400000130.mm.1	-2.05	0.004929	Gm11837
TC1500001496.mm.1	-1.89	0.004931
TC1300001539.mm.1	-1.22	0.004936	Pgbd1
TC1500002100.mm.1	-1.17	0.004977	Prickle1
TC0X00001171.mm.1	-1.17	0.004981
TC1200002195.mm.1	-1.58	0.004989	Eml5
TC1200001132.mm.1	-1.55	0.005092	Mir665
TC0600001571.mm.1	-1.16	0.005106	2700089E24Rik
TC0300000160.mm.1	-1.47	0.005114
TC0100002670.mm.1	-1.16	0.005118
TC0200005291.mm.1	-1.27	0.005134	Pmepa1
TC0600000028.mm.1	-1.93	0.005154
TC1600002018.mm.1	-1.37	0.005155	Krtap19-3
TC0800000516.mm.1	-1.5	0.005158	Sorbs2; LOC100861925; Gm16352
TC0100002349.mm.1	-1.73	0.005168	Pgap1
TC1200001783.mm.1	-1.08	0.005206
TC0X00001633.mm.1	-1.93	0.005226	Gpr64
TC0900001167.mm.1	-1.35	0.005235	Gm26101
TC1400002534.mm.1	-1.13	0.005242	Pcdh9
TC1100001149.mm.1	-1.14	0.005255	Rab34
TC0500000603.mm.1	-1.36	0.005279	Mir574
TC0400001963.mm.1	-1.43	0.005312
TC0200000105.mm.1	-1.65	0.005319	Mir466b-1
TC0200000132.mm.1	-1.65	0.005319	Mir466b-4
TC0200000138.mm.1	-1.65	0.005319	Mir466b-5
TC0200000150.mm.1	-1.65	0.005319	Mir466b-6
TC0200000156.mm.1	-1.65	0.005319	Mir466b-7
TC0200000168.mm.1	-1.65	0.005319	Gm25943
TC1400002415.mm.1	-1.14	0.005329	Lrrc63
TC0600000479.mm.1	-1.42	0.00534	Olfr441
TC0X00002516.mm.1	-1.39	0.005346
TC0900001604.mm.1	-1.19	0.005347	Entpd3
TC1200000078.mm.1	-1.17	0.005349
TC1000000904.mm.1	-1.64	0.005356	Tle2
TC1000000110.mm.1	-1.27	0.005383
TC1700000135.mm.1	-6.47	0.005399
TC0300001580.mm.1	-1.75	0.005408
TC1800000855.mm.1	-1.24	0.005421
TC0700003346.mm.1	-1.38	0.00543	Snord64
TC0300000760.mm.1	-1.34	0.00543	Gm10702
TC0200001627.mm.1	-1.52	0.005438	Lgr4
TC0900001647.mm.1	-1.28	0.005457	Zkscan7
TC0X00003299.mm.1	-1.56	0.005468	Gm23867
TC0600001749.mm.1	-1.71	0.00547
TC0500003419.mm.1	-1.44	0.005471
TC1100003226.mm.1	-1.47	0.005512
TC1200000975.mm.1	-1.54	0.005517
TC0300001876.mm.1	-1.25	0.00552
TC0X00002652.mm.1	-1.18	0.005541	Gm7061
TC0X00003311.mm.1	-1.29	0.005544	Gm15207
TC1800001640.mm.1	-2.85	0.005555	Setbp1
TC0900001887.mm.1	-1.15	0.005578	Rab3d
TC1400002871.mm.1	-1.37	0.005599	Gm4285
TC0800001751.mm.1	-1.23	0.00562
TC0200002776.mm.1	-1.26	0.005635	Gm14299
TC0500002148.mm.1	-1.19	0.005656	A230098N10Rik
TC0400000059.mm.1	-1.55	0.005674
TC1000000013.mm.1	-1.55	0.005678
TC0500003582.mm.1	-1.09	0.005681	Tmem130
TC1500001692.mm.1	-1.97	0.005683
TC1300002240.mm.1	-1.18	0.005705	Zfp708; Rslcan18
TC1900000239.mm.1	-1.63	0.005706	Olfr1431
TC1300001377.mm.1	-1.23	0.005736	Akr1c18
TC0900000336.mm.1	-1.2	0.005742	Cdon
TC0500003342.mm.1	-2.04	0.005748
TC1700000918.mm.1	-1.37	0.005749
TC1700001559.mm.1	-1.6	0.005787	4930515G13Rik
TC1200001136.mm.1	-1.36	0.005828	6430411K18Rik; Mir127; Mir433
TC0400002004.mm.1	-1.16	0.005829
TC1000003026.mm.1	-1.28	0.005873	Mir763
TSUnmapped00000132.mm.1	-1.28	0.005873	Mir763
TC0100002155.mm.1	-1.16	0.00589	1700101I19Rik
TC0200002543.mm.1	-1.13	0.005926	Slc12a5; Gm11459
TC1000001254.mm.1	-1.34	0.005939	Gm15663
TC1200002067.mm.1	-1.47	0.005942	Gm8385
TC0800000317.mm.1	-1.49	0.005943
TC1700002371.mm.1	-1.47	0.005962
TC1400001423.mm.1	-1.97	0.00598
TC0X00001920.mm.1	-2.79	0.006014
TC0X00002154.mm.1	-1.51	0.006021	Smarca1
TC1200001191.mm.1	-2.1	0.006029	Mir544
TC0X00001942.mm.1	-1.26	0.006042	Gm6938
TC0200001601.mm.1	-1.76	0.006054	C130023O10Rik
TC1200001112.mm.1	-1.48	0.006056	Mir342
TSUnmapped00000129.mm.1	-1.48	0.006056	Mir342
TC1000002250.mm.1	-1.45	0.006069
TC0900002766.mm.1	-1.21	0.006087	Lca5
TC1000000953.mm.1	-1.6	0.006099
TC0X00000822.mm.1	-1.29	0.006137
TC0400001897.mm.1	-1.6	0.006151	Gm13162
TC1600000872.mm.1	-1.49	0.006154
TC1400001573.mm.1	-1.28	0.006163	Dlg5
TC0800002215.mm.1	-1.29	0.006165
TC0800001300.mm.1	-1.13	0.006174	Zfp821
TC0400001349.mm.1	-1.3	0.006177
TC1700000368.mm.1	-1.42	0.006211	Gm17801
TC1200002293.mm.1	-1.46	0.006219	Gm24334
TC0800001694.mm.1	-2	0.006237	Irs2
TC0700001265.mm.1	-1.26	0.006245
TC1300002428.mm.1	-1.12	0.006256
TC1900000134.mm.1	-1.22	0.006267	Rcor2
TC1600001726.mm.1	-2.15	0.00628
TC0X00000109.mm.1	-3.38	0.006302
TC1100001509.mm.1	-1.28	0.006308
TC1600001669.mm.1	-2.11	0.00631
TC0900000809.mm.1	-1.17	0.006328	Lctl
TC1100001616.mm.1	-1.3	0.006329	Gm11571; LOC102635562
TC0400003459.mm.1	-1.08	0.006337	Gm12890
TC0500003424.mm.1	-1.77	0.006344
TC0900002776.mm.1	-1.21	0.00635	Ube2cbp
TC0X00001627.mm.1	-1.27	0.00636
TC0800002471.mm.1	-1.39	0.006377	Large
TC0800000947.mm.1	-1.3	0.00638	Podnl1
TC1900000318.mm.1	-1.43	0.006393	Gm23061
TC1700000130.mm.1	-2.82	0.006396
TC0400000421.mm.1	-1.14	0.006415
TC0200001640.mm.1	-1.49	0.006417	Olfr1278
TC0600003186.mm.1	-1.37	0.006418
TC0900002113.mm.1	-1.32	0.00642	Sorl1
TC0400001972.mm.1	-1.74	0.00646
TC0500000386.mm.1	-1.25	0.006475	Msantd1
TC0900000894.mm.1	-2.97	0.006483
TC1600001118.mm.1	-1.4	0.006489
TC0100000551.mm.1	-1.26	0.006532	Map2; A730034C02
TC0300002982.mm.1	-1.15	0.006536	Tet2
TC0X00000033.mm.1	-1.74	0.00657	Gm14370
TC0300000069.mm.1	-1.48	0.006573
TC1500000620.mm.1	-1.18	0.006581	1700109K24Rik
TC0100003331.mm.1	-1.07	0.006593
TC0600001982.mm.1	-1.29	0.006594	Gm26484
TC1800001327.mm.1	-1.19	0.006598	Gm25785
TC1000002602.mm.1	-1.83	0.006622
TC1600001667.mm.1	-1.47	0.006627	Phldb2
TC1000000051.mm.1	-1.27	0.006633	B430219N15Rik
TC0400001635.mm.1	-1.3	0.006635
TC0500003359.mm.1	-1.92	0.006636
TC0800000476.mm.1	-1.17	0.006637	Gm2085
TC1300002615.mm.1	-1.64	0.006642
TC0600001781.mm.1	-1.39	0.006651	Vmn1r-ps6
TC1600000193.mm.1	-1.8	0.006655	Pkp2
TC0800001530.mm.1	-1.18	0.006674	Gm19600
TC1700000016.mm.1	-1.33	0.006679
TC0700003774.mm.1	-1.28	0.006683
TC0200001765.mm.1	-1.15	0.006684	Spint1
TC1800000143.mm.1	-1.38	0.006698	Gm15328
TC0100003404.mm.1	-1.13	0.006719	Fmo6
TC0900003023.mm.1	-1.25	0.006742	Dock3; Gm22238
TC0700000961.mm.1	-2.99	0.006749	Ndn
TC0900002052.mm.1	-1.55	0.006751	Nrgn
TC0500001730.mm.1	-1.05	0.006762	Grid2ip
TC1300001894.mm.1	-1.08	0.006772
TC0100000408.mm.1	-2.32	0.006784
TC0100001542.mm.1	-1.64	0.006808
TC0500002131.mm.1	-1.35	0.006817	Gm16058
TC0100000041.mm.1	-1.07	0.006828	3110035E14Rik
TC0200001503.mm.1	-1.58	0.00683
TC0200002862.mm.1	-1.8	0.006832
TC0900000901.mm.1	-2.43	0.006851	Gm19304
TC1000003024.mm.1	-1.72	0.006891
TC0400000143.mm.1	-1.21	0.006896	A530072M11Rik
TC1700000132.mm.1	-3.44	0.006897	Gm23833
TC1900000470.mm.1	-1.23	0.006931
TC0200002980.mm.1	-1.08	0.007039	C1ql3
TC0200000340.mm.1	-1.34	0.007083
TC0200000162.mm.1	-1.66	0.007092	Mir466b-2
TC0500003358.mm.1	-2.04	0.007095
TC0900002647.mm.1	-1.09	0.007096	RP23-461P14.6
TC0700000610.mm.1	-1.58	0.007111	Scgb1b19; Scgb1b12
TC0100003468.mm.1	-1.17	0.007122	Pogk
TC0200003607.mm.1	-1.21	0.007123	Rbms1
TC0700002468.mm.1	-1.51	0.007135	Foxa3
TC0800002091.mm.1	-1.31	0.007178	Mir383
TC1700002609.mm.1	-1.86	0.007207
TC1300002305.mm.1	-1.35	0.00721
TC0700000946.mm.1	-1.45	0.007213	Atp10a
TC0400002104.mm.1	-1.81	0.007226	Tnfrsf18
TC0900001724.mm.1	-1.16	0.007244	Yap1
TC1600002155.mm.1	-1.28	0.007251
TC0700003952.mm.1	-1.64	0.007257	Olfr658
TC0X00000418.mm.1	-1.18	0.007287	Actrt1
TC0200005220.mm.1	-1.09	0.007295	Atp9a
TC1700000990.mm.1	-1.9	0.007302	Emr4
TC1400001060.mm.1	-1.14	0.007312	4930564B18Rik
TC1500000090.mm.1	-1.55	0.007325	Adamts12
TC0400002698.mm.1	-1.49	0.00736
TC0200003689.mm.1	-1.44	0.007371	Stk39
TC0200004107.mm.1	-1.05	0.007371	Slc39a13
TC1300000227.mm.1	-1.34	0.007381	Gm11325
TC0300001266.mm.1	-1.49	0.007394
TC1000002435.mm.1	-1.22	0.007435	Krtap10-4
TC0200000087.mm.1	-1.16	0.00744	Sfmbt2
TC1200001963.mm.1	-1.63	0.007444	Gm22696
TC0900001726.mm.1	-1.73	0.007452	AK129341
TC1500001658.mm.1	-1.54	0.007466	St3gal1
TC1100000923.mm.1	-1.19	0.007484	Zbtb4
TC0800002507.mm.1	-1.33	0.007486
TC1400002748.mm.1	-1.25	0.007486	A330035P11Rik
TC1500001800.mm.1	-1.57	0.007503
TC1700000270.mm.1	-1.41	0.007518	Zfp54
TC0800002475.mm.1	-1.39	0.007585
TC1400001308.mm.1	-1.37	0.007627
TC0400001269.mm.1	-1.28	0.007647	Zswim5
TC0700000811.mm.1	-1.15	0.007674	Kcnc3
TC1700000271.mm.1	-1.53	0.007689	Zfp51
TC0700002869.mm.1	-1.4	0.0077
TC0300002636.mm.1	-1.23	0.00774	Magi3
TC1200001491.mm.1	-1.27	0.007741
TC0400002726.mm.1	-1.6	0.007745
TC1100000911.mm.1	-1.37	0.00775
TC0600003074.mm.1	-1.22	0.007755	Slc2a3
TC1100002267.mm.1	-1.64	0.007805	8430419K02Rik
TC1300000061.mm.1	-1.55	0.00781
TC1900000921.mm.1	-1.17	0.007813	Rhod
TC0700002495.mm.1	-1.06	0.007817	Apoc2; Apoc4
TC1100000308.mm.1	-1.32	0.00782	Gm12095
TC0700004288.mm.1	-1.39	0.007836	Nupr1
TC0600002381.mm.1	-1.29	0.007849	Fam13a
TC0700000650.mm.1	-1.21	0.007863
TC1600001166.mm.1	-1.5	0.007873
TC1600001575.mm.1	-1.41	0.007885	Stfa3
TC0900001295.mm.1	-1.55	0.007892	Ryk
TC0700004118.mm.1	-1.27	0.007895
TC1700001065.mm.1	-1.3	0.007903
TC0300000504.mm.1	-1.37	0.007926	Gm16162
TC0300002191.mm.1	-1.48	0.007944
TC1500002150.mm.1	-1.21	0.007968
TC1200001147.mm.1	-4.27	0.008006	Gm24564
TC0700002238.mm.1	-1.73	0.008013	Vmn2r-ps37
TC1400000524.mm.1	-1.39	0.008045	Peli2
TC1400000072.mm.1	-1.19	0.008087	Abhd6
TC1000002785.mm.1	-1.25	0.008111
TC1800001583.mm.1	-1.15	0.008111
TC0400002883.mm.1	-1.27	0.00812
TC0600000650.mm.1	-1.39	0.00814	Prr15
TC0100000141.mm.1	-1.1	0.008141	Gm2709
TC0600002331.mm.1	-1.36	0.008152	Pde1c
TC1100003944.mm.1	-1.44	0.008159
TC1900001116.mm.1	-1.27	0.008191	Tmem109
TC0700003623.mm.1	-3.53	0.008203
TC1200001323.mm.1	-1.9	0.008214
TC0200002876.mm.1	-1.29	0.008215	Camk1d
TC1900001231.mm.1	-1.13	0.008217	Rorb
TC0300002384.mm.1	-1.23	0.008233	Prr9
TC1100002272.mm.1	-1.3	0.008241
TC1900000377.mm.1	-1.22	0.00825	Gm24263
TC0900002848.mm.1	-1.28	0.00826	Gm25417
TC1300000743.mm.1	-1.31	0.008287	Gm21933
TC0900001174.mm.1	-1.72	0.00829
TC1400000833.mm.1	-1.44	0.008296	Rcbtb1
TC0200003656.mm.1	-1.53	0.008305	Cobll1
TC1100000477.mm.1	-1.28	0.008317	Gm12169
TC1200000706.mm.1	-1.29	0.008354
TC1100001904.mm.1	-1.35	0.008369	Gm11704
TC0100003275.mm.1	-1.11	0.008375
TC1300001046.mm.1	-1.88	0.008385
TC1200001892.mm.1	-1.23	0.008388
TC0300000900.mm.1	-1.24	0.008394	Arnt
TC1200001698.mm.1	-1.23	0.008415	Gm1818
TC0800000612.mm.1	-1.29	0.008434
TC1700000269.mm.1	-1.77	0.008455	Zfp677
TC0800000111.mm.1	-1.1	0.008498	Atp11a
TC1200000647.mm.1	-1.23	0.008541	Prkch
TC1100003593.mm.1	-1.08	0.008541	Ngfr
TC1200000244.mm.1	-1.06	0.008553
TC0700003433.mm.1	-1.37	0.008559	Gm23042
TC1700002405.mm.1	-1.47	0.008561	Gm17133
TC0X00003075.mm.1	-1.73	0.00857	Tsc22d3
TC0200001481.mm.1	-1.54	0.008601
TC1600001375.mm.1	-1.84	0.008612	Igf2bp2
TC0600001589.mm.1	-1.11	0.008647	Loh12cr1
TC0700001467.mm.1	-1.61	0.008653	Olfr561
TC1900000761.mm.1	-1.36	0.008671
TC0900000913.mm.1	-1.86	0.008695
TC0900003301.mm.1	-1.16	0.0087	Tmem158
TC0800002496.mm.1	-1.59	0.008717
TC1100001378.mm.1	-1.48	0.008738	C030037D09Rik
TC0X00000943.mm.1	-2.04	0.008757
TC0600000622.mm.1	-1.14	0.008777
TC1800001325.mm.1	-1.38	0.008783	Hdhd1a
TC1400000451.mm.1	-1.43	0.008793
TC1700001911.mm.1	-1.19	0.008811	Btnl5-ps; Btnl5
TC0600002297.mm.1	-1.24	0.008869	Gm15572
TC1100000253.mm.1	-1.4	0.008904
TC0600000645.mm.1	-1.18	0.00894	Gm16499
TC0400001116.mm.1	-1.1	0.008948	Ssbp3
TC1200002065.mm.1	-1.28	0.008951	4732463B04Rik
TC0500000050.mm.1	-1.35	0.00896	Abcb1a
TC0400000432.mm.1	-1.19	0.008966	Unc13b
TC1000002571.mm.1	-1.11	0.008975	Glt8d2
TC0900002709.mm.1	-1.23	0.008985
TC0600003050.mm.1	-1.24	0.009011	Mical3
TC0X00000726.mm.1	-1.29	0.009015	Gm14695
TC0400002071.mm.1	-1.11	0.009017	RP23-317N1.8
TC0900002179.mm.1	-1.06	0.009017	Tmem25
TC1000001708.mm.1	-1.21	0.009039	Ust
TC0500000224.mm.1	-1.67	0.009124
TC1000000698.mm.1	-1.39	0.009135
TC0200002626.mm.1	-1.25	0.009149
TC0200005066.mm.1	-1.19	0.009156	Chd6
TC1000002783.mm.1	-1.17	0.009165	Lrriq1
TC1600000361.mm.1	-1.48	0.009182
TC1600000206.mm.1	-1.21	0.00924	Gm15585
TC0700003628.mm.1	-1.16	0.009244
TC0600000944.mm.1	-1.32	0.009249
TC0500003693.mm.1	-1.59	0.009253	Gm8675
TC1400000704.mm.1	-1.08	0.009297	Trav15-2-dv6-2
TC0300002098.mm.1	-1.16	0.009298	4931440P22Rik
TC0200000608.mm.1	-1.1	0.009308	C130021I20Rik
TC0600002239.mm.1	-1.28	0.009309
TC0300000057.mm.1	-1.23	0.009311
TC1700000154.mm.1	-1.48	0.009316
TC1000002085.mm.1	-1.17	0.009316
TC0X00002060.mm.1	-1.23	0.009324	Akap14
TC0400002346.mm.1	-1.29	0.009379
TC0500002386.mm.1	-1.16	0.009393	Gpr125
TC0300000181.mm.1	-1.1	0.0094	Eif5a2
TC0800003053.mm.1	-1.34	0.009403	Zcchc14
TC0700000628.mm.1	-1.22	0.009438	Scgb1b27
TC1900000373.mm.1	-1.27	0.009444	Klf9
TC0400002921.mm.1	-1.82	0.009451
TC0200001750.mm.1	-1.2	0.009451	Bahd1
TC1300000116.mm.1	-1.2	0.009461	Gm27043
TC0800002697.mm.1	-1.3	0.009504	Gm22151
TC1100001727.mm.1	-1.17	0.009511	Gm11660
TC0X00001004.mm.1	-1.19	0.009515	Dmrtc1c2; Dmrtc1c1
TC1200001650.mm.1	-1.31	0.009562
TC0400002981.mm.1	-1.28	0.009593
TC0600001937.mm.1	-2.36	0.009602
TC0600001692.mm.1	-1.18	0.009634
TC1200000601.mm.1	-1.19	0.009647
TC0600001210.mm.1	-1.28	0.009648
TC1500001296.mm.1	-1.13	0.009649
TC0X00000875.mm.1	-1.54	0.009669	Gm5941
TC0600000270.mm.1	-1.14	0.009699	Cpa4
TC0200002561.mm.1	-1.22	0.009719
TC0200000789.mm.1	-1.42	0.009737
TC1700001697.mm.1	-1.2	0.009748
TC1100000705.mm.1	-1.31	0.009753	Olfr311
TC0X00002223.mm.1	-1.52	0.009761	Mir19b-2
TC0600000271.mm.1	-1.25	0.009785
TC1100003457.mm.1	-1.31	0.00979	Dhx40
TC1700001301.mm.1	-1.32	0.009825	Tmem247
TC1400000350.mm.1	-1.43	0.009834	1810011H11Rik
TC0700002276.mm.1	-1.42	0.009854	Vmn2r-ps42
TC0X00002670.mm.1	-1.36	0.009881	1700010D01Rik
TC1500001198.mm.1	-1.22	0.00989	Spef2
TC0700002387.mm.1	-2.2	0.009897	Vmn1r90; Nlrp5-ps; Gm18756
TC0900002274.mm.1	-1.13	0.009912	Dixdc1
TC0100002576.mm.1	-1.37	0.00993	Tns1
TC1700002812.mm.1	-1.15	0.009944	Egfl8
TC1800000508.mm.1	-1.41	0.009946
TC0700002445.mm.1	-1.98	0.009977	Hif3a
TC0500000138.mm.1	-1.3	0.009989	Magi2
TC0100003832.mm.1	-1.29	0.009999	Syt14
TC0400001571.mm.1	-1.2	0.010017
TC1400000700.mm.1	-1.31	0.010024	Trav12-1
TC0100001651.mm.1	-1.88	0.010042	Fmn2
TC0500000143.mm.1	-2.2	0.010049
TC1200001082.mm.1	-1.36	0.010056
TC1200002082.mm.1	-1.1	0.010057	Ltbp2
TC1500001415.mm.1	-1.3	0.010063
TC0400003036.mm.1	-1.5	0.010071
TC1100001062.mm.1	-1.35	0.010081	Mir132
TC0200002059.mm.1	-1.1	0.010093
TC1100000952.mm.1	-1.07	0.010094	Zmynd15
TC1000001713.mm.1	-1.56	0.01013
TC1300000746.mm.1	-1.15	0.010143	Zfp808; BC052688; Gm19961; 1700028E11Rik; 2810408B13Rik; Zfp934
TC0700001308.mm.1	-1.24	0.010145
TC0400001539.mm.1	-1.08	0.010145	Col16a1
TC0100003113.mm.1	-1.17	0.010183	Ppp1r12b
TC0100002951.mm.1	-2.1	0.010185
TC0100002942.mm.1	-1.07	0.010188	Gli2
TC0700002681.mm.1	-1.26	0.010255
TC0300000960.mm.1	-1.97	0.010289
TC1900001715.mm.1	-1.36	0.010304
TC0700000476.mm.1	-1.08	0.010321	Zfp607
TC0700000596.mm.1	-1.32	0.010334	Scgb1b12
TC0300000169.mm.1	-1.64	0.010343
TC1100004032.mm.1	-1.1	0.010361	Slc39a11
TC1100002268.mm.1	-1.42	0.010364
TC0900003310.mm.1	-1.17	0.010376	Lztfl1
TC0700004271.mm.1	-1.22	0.010411
TC0100000339.mm.1	-1.41	0.010414
TC1900000193.mm.1	-1.19	0.01042
TC0700003951.mm.1	-1.68	0.010428	Olfr655
TC0500002991.mm.1	-1.41	0.010484
TC1000000299.mm.1	-1.37	0.010484	Tspyl4
TC0X00001897.mm.1	-1.41	0.010509
TC1700002512.mm.1	-1.17	0.010511
TC1500001755.mm.1	-1.4	0.010528
TC1700000556.mm.1	-1.21	0.010541	Gm26858
TC0700003573.mm.1	-1.73	0.01055
TC1600000931.mm.1	-1.19	0.010563	Gm24508
TC0100003100.mm.1	-1.35	0.010606
TC0700002670.mm.1	-1.46	0.010632
TC1800000179.mm.1	-1.26	0.010695	Dtna; Gm19389
TC0400003536.mm.1	-1.12	0.010704	Tekt2
TC0100000409.mm.1	-2.05	0.010783
TC0X00000140.mm.1	-1.39	0.010793	Gm14482; Gm14478; Gm14475; Gm14479; Gm14476; Gm14477; Gm14483
TC0X00000141.mm.1	-1.39	0.010793	Gm14482; Gm14478; Gm14475; Gm14479; Gm14476; Gm14477; Gm14483
TC0800001644.mm.1	-1.33	0.010798	n-R5s94
TC1100000757.mm.1	-1.28	0.010828	Gm12620
TC0300002171.mm.1	-1.43	0.010829
TC0300000467.mm.1	-1.24	0.010829	Med12l
TC0X00000459.mm.1	-1.26	0.010853	Gm22539
TC0400000975.mm.1	-1.85	0.010856
TC0400003650.mm.1	-1.06	0.010863	Ptpru
TC0500003345.mm.1	-1.96	0.01087
TC0700003861.mm.1	-1.32	0.01087	Olfr545
TC0700000096.mm.1	-1.16	0.010905
TC0200001603.mm.1	-1.58	0.010944	Gm16488
TC0100003526.mm.1	-1.14	0.010966
TC0100003527.mm.1	-1.14	0.010966
TC1000002588.mm.1	-1.25	0.011035
TC0500001054.mm.1	-1.47	0.011088
TC1100001275.mm.1	-1.38	0.011091
TC0500000111.mm.1	-1.7	0.011121
TC0900002375.mm.1	-1.1	0.011122	Cplx3
TC0600002121.mm.1	-1.22	0.011145	Slc37a3
TC1700001624.mm.1	-1.08	0.011155	Abca17
TC0X00001241.mm.1	-1.24	0.011199	Gm14973
TC1300000917.mm.1	-1.28	0.011215
TC0800000833.mm.1	-1.34	0.011234
TC0400003039.mm.1	-1.5	0.01125	Gm12636
TC0300001304.mm.1	-1.1	0.011263	Gm5712
TC0700002376.mm.1	-1.22	0.011315	Gm15439
TC1800001567.mm.1	-1.47	0.011322
TC0600002301.mm.1	-1.31	0.011324
TC0800000602.mm.1	-1.18	0.011366
TC0200000279.mm.1	-1.78	0.011373
TC0500001495.mm.1	-1.12	0.011396	Fzd10
TC0900000115.mm.1	-1.47	0.011398	Gm23235
TC0300000864.mm.1	-1.38	0.011415	Rorc
TC0400002854.mm.1	-1.2	0.011422	Tle1
TC0700000863.mm.1	-1.11	0.011425	Fam83e
TC0700003824.mm.1	-1.27	0.011434
TC1000000099.mm.1	-1.23	0.011467
TC1300001498.mm.1	-1.61	0.011472
TC1300002104.mm.1	-1.09	0.011478	4930455J16Rik
TC1500000353.mm.1	-1.69	0.011511	Pkhd1l1
TC1100001024.mm.1	-1.59	0.011515	Gm12327
TC1000001563.mm.1	-1.25	0.011536
TC0900000874.mm.1	-1.24	0.011536	Gm17098
TC0200004383.mm.1	-1.24	0.011543	Meis2
TC1400000489.mm.1	-1.16	0.011549	4930527F14Rik
TC0700001903.mm.1	-1.27	0.011556
TC0300001863.mm.1	-1.42	0.011603	Gm12531
TC0200003201.mm.1	-1.17	0.011615	Abo
TC0600001357.mm.1	-1.43	0.011631
TC0200005114.mm.1	-1.33	0.011655	Sdc4
TC0200004390.mm.1	-1.17	0.011657	Gm13990
TC0100003685.mm.1	-1.29	0.011664
TC0400002369.mm.1	-1.39	0.011668
TC0300002011.mm.1	-1.45	0.011682
TC1100002273.mm.1	-1.42	0.011684
TC0700000351.mm.1	-1.74	0.011699	Nlrp5
TC1200000230.mm.1	-1.12	0.011701
TC0200002313.mm.1	-1.4	0.011734
TC0100001721.mm.1	-1.12	0.011761	Lefty2
TC0400000150.mm.1	-4.05	0.011775
TC0800000454.mm.1	-1.19	0.011776
TC0200003185.mm.1	-1.14	0.011782	4932418E24Rik
TC1300000055.mm.1	-2.71	0.011832
TC1000001350.mm.1	-1.2	0.011842	Gm10747
TC1700001353.mm.1	-1.15	0.011864
TC0800000444.mm.1	-1.25	0.011871	A230084N10
TC1400001965.mm.1	-1.39	0.011884	3632451O06Rik
TC0500001986.mm.1	-1.21	0.011888	Gm8984
TC1600001537.mm.1	-1.19	0.011932
TC0X00001383.mm.1	-1.4	0.011933	Mid2
TC0300001814.mm.1	-1.46	0.011941
TC0600002563.mm.1	-1.77	0.011952
TC0X00001363.mm.1	-1.87	0.011957
TC0200000672.mm.1	-1.47	0.011978	Olfr352
TC0600000115.mm.1	-1.26	0.011991	Mdfic
TC1700002120.mm.1	-1.59	0.012003	Cd2ap
TC0900002486.mm.1	-1.17	0.012027	Smad6
TC0400001681.mm.1	-1.11	0.012072	Tcea3
TC1100002269.mm.1	-1.3	0.012078	Meis1
TC1500002229.mm.1	-1.14	0.012084	1700030F18Rik; Fam186a
TC1700001299.mm.1	-1.29	0.012107	Epas1
TC0100000313.mm.1	-1.37	0.012108
TC1000001334.mm.1	-1.08	0.012109	Ptprr
TC0400003160.mm.1	-1.19	0.012136	C130073F10Rik
TC0700000948.mm.1	-1.3	0.012147
TC0500000580.mm.1	-1.31	0.01216	G6pd2
TC1300001754.mm.1	-1.59	0.012161
TC0600000648.mm.1	-1.27	0.012168	Chn2
TC1600000897.mm.1	-1.29	0.01217
TC1100003998.mm.1	-1.12	0.012213
TC0500000862.mm.1	-1.25	0.012226	Thap6
TC0800002992.mm.1	-1.46	0.012232	Maf
TC0700001037.mm.1	-1.53	0.012241
TC0200002793.mm.1	-1.14	0.012275	Ntsr1
TC0300002023.mm.1	-1.36	0.012285	Tm4sf1
TC0900002960.mm.1	-1.37	0.01232
TC0200002001.mm.1	-1.2	0.012367
TC0500000344.mm.1	-1.85	0.012379	Yes1
TC0X00001642.mm.1	-1.18	0.012403	Gm23794
TC1600001161.mm.1	-1.19	0.012417
TC0500001022.mm.1	-1.79	0.012426	Gm23616
TC1100003538.mm.1	-1.26	0.012452	Tom1l1
TC0700000713.mm.1	-1.3	0.01246
TC0400001188.mm.1	-1.22	0.01252	Bend5
TC0200000204.mm.1	-1.15	0.01252	Mir669i
TC0800003113.mm.1	-1.1	0.012545	n-R5s109
TC1500000559.mm.1	-1.08	0.012553	2810039B14Rik; RP24-289J12.1
TC0700000223.mm.1	-1.18	0.01256	Meis3
TC1700002245.mm.1	-1.63	0.012595
TC0100003451.mm.1	-1.3	0.012651	Rcsd1
TC1000002453.mm.1	-1.05	0.012659	Pdxk
TC1600001728.mm.1	-2.44	0.012661
TC1700001105.mm.1	-1.72	0.012688	Epb4.1l3
TC1400001121.mm.1	-1.17	0.0127
TC0200001936.mm.1	-1.29	0.012716
TC1200002031.mm.1	-1.28	0.012726
TC1200001238.mm.1	-1.51	0.012732
TC1000002027.mm.1	-1.13	0.012747
TC0700000375.mm.1	-1.15	0.012757	Gm19733
TC0500000060.mm.1	-1.16	0.01278	9330182L06Rik
TC0300000867.mm.1	-1.39	0.012804
TC0600000370.mm.1	-1.28	0.012807	Tmem213
TC0900000488.mm.1	-1.19	0.012822
TC0500002091.mm.1	-1.19	0.012862	Wdr86
TC0500001358.mm.1	-1.36	0.012871
TC0600000126.mm.1	-1.1	0.012871	D830026I12Rik
TC1700001753.mm.1	-1.2	0.012883	C230013L11Rik
TC1000001591.mm.1	-1.3	0.01289
TC1500002038.mm.1	-1.36	0.012897	Mapk12
TC0100002429.mm.1	-1.51	0.012905	Gm11591
TC0700002663.mm.1	-1.15	0.012914	Ltbp4
TC0600001652.mm.1	-1.26	0.01293	n-R5s168
TC0500000966.mm.1	-1.57	0.012941
TC0700001555.mm.1	-1.05	0.012969	Timm10b; Dnhd1
TC1600000840.mm.1	-1.31	0.012988
TC1700000131.mm.1	-3.6	0.013007
TC1100000361.mm.1	-1.14	0.013031	Kcnmb1
TC1900001254.mm.1	-1.23	0.013044	1110059E24Rik
TC1100003297.mm.1	-1.13	0.013051	Sarm1
TC1600000405.mm.1	-1.8	0.013067
TC0600002763.mm.1	-1.2	0.0131	Magi1
TC1800000466.mm.1	-1.64	0.013107
TC0400003840.mm.1	-1.48	0.013117
TC0500003695.mm.1	-1.24	0.013118
TC0700001763.mm.1	-1.51	0.013155
TC0300001639.mm.1	-1.47	0.013155	Fabp4
TC0400001909.mm.1	-1.61	0.013168	Gm13161
TC1100000529.mm.1	-1.78	0.01318	Gm23492
TC1700000308.mm.1	-1.32	0.013184	Vmn2r-ps131
TC0700001091.mm.1	-1.27	0.013189
TC0900000633.mm.1	-1.19	0.013252	Gm1715
TC1400001728.mm.1	-1.43	0.013337
TC0900001955.mm.1	-1.44	0.013338
TC0500002315.mm.1	-1.28	0.013356	Fbxl5
TC0700000547.mm.1	-1.2	0.013359
TC1900000236.mm.1	-1.38	0.013363	Mir6994
TC1000000354.mm.1	-1.13	0.013372	Slc22a16
TC1300000460.mm.1	-1.28	0.013375	Gcnt2
TC0900001728.mm.1	-2.66	0.013442
TC1500001175.mm.1	-1.27	0.013442
TC1300000054.mm.1	-1.75	0.013461	Dip2c
TC0500000208.mm.1	-1.37	0.013489
TC1200000650.mm.1	-1.41	0.013501
TC1700000159.mm.1	-1.3	0.013525	Mllt4
TC1600000256.mm.1	-1.1	0.013531
TC0400001781.mm.1	-1.35	0.013556
TC0200002815.mm.1	-1.29	0.013566	BC051628
TC1800000630.mm.1	-1.69	0.013609
TSUnmapped00000047.mm.1	-1.25	0.013649	Cd83
TC1500002026.mm.1	-1.28	0.013686
TC0300001999.mm.1	-1.94	0.013689	Nbea
TC0100003707.mm.1	-1.43	0.013705
TC1500000354.mm.1	-1.28	0.013708
TC0800001255.mm.1	-1.11	0.013739	Cdh1
TC0900001563.mm.1	-1.18	0.013761	Itga9
TC1200000095.mm.1	-1.39	0.01378	Gm25610
TC0900002536.mm.1	-1.16	0.013788
TC0800002066.mm.1	-1.12	0.013794	Dlc1
TC1500001996.mm.1	-1.23	0.013805	5031439G07Rik; Mir1249
TC0500001662.mm.1	-1.29	0.013847	A430033K04Rik
TC1000002849.mm.1	-1.32	0.013927
TC0900002994.mm.1	-1.32	0.013949
TC0Y00000400.mm.1	-1.2	0.013955	Gm21419
TC1500001081.mm.1	-1.23	0.013962
TC0700003562.mm.1	-1.36	0.013969
TC1900000677.mm.1	-1.17	0.013972	Gm15491; Mgea5
TC0600003367.mm.1	-1.15	0.013985	Gm6614
TC1800001274.mm.1	-1.39	0.013991	Spink3
TC0900003217.mm.1	-1.16	0.013997
TC1500000237.mm.1	-1.08	0.014002	Matn2
TC0500001417.mm.1	-1.33	0.014029
TC0200005426.mm.1	-1.13	0.014047	Nkain4
TC0600001399.mm.1	-1.13	0.014058	Clec4a4
TC1800001644.mm.1	-1.8	0.014066
TC0100000407.mm.1	-2.37	0.014099
TC0X00000123.mm.1	-2.31	0.014107
TC0400004037.mm.1	-1.27	0.01415
TC1100004050.mm.1	-1.32	0.014154
TC0400004186.mm.1	-1.55	0.014166	Nfia
TC0400004119.mm.1	-1.31	0.014195	Prdm16
TC0200000834.mm.1	-2.08	0.014239
TC1800000171.mm.1	-1.25	0.014265	Asxl3
TC0600002279.mm.1	-1.48	0.014275	Hoxa5
TC1100001792.mm.1	-1.39	0.014279
TC0600003399.mm.1	-1.78	0.014309
TC0200003715.mm.1	-1.44	0.014309
TC0900002828.mm.1	-1.59	0.014316
TC0600002394.mm.1	-1.37	0.014329
TC1500002067.mm.1	-1.75	0.014369	Cpne8
TC1500001137.mm.1	-1.88	0.014385
TC0500000057.mm.1	-1.4	0.014392	Tmem243
TC0900002210.mm.1	-1.42	0.014393	Gm24646
TC0100002193.mm.1	-1.24	0.014403	Tmem131
TC0700001907.mm.1	-1.24	0.014405
TC1200000703.mm.1	-1.53	0.01441
TC0200000117.mm.1	-1.69	0.014415	Mir669a-4
TC0200000122.mm.1	-1.69	0.014415	Mir669a-5
TC0200000127.mm.1	-1.69	0.014415	Mir669a-6
TC0200000133.mm.1	-1.69	0.014415	Mir669a-7
TC0200000145.mm.1	-1.69	0.014415	Mir669a-8
TC0200000151.mm.1	-1.69	0.014415	Mir669a-9
TC0200000163.mm.1	-1.69	0.014415	Mir669a-10
TC0200000169.mm.1	-1.69	0.014415	Mir669a-11
TC0200000175.mm.1	-1.69	0.014415	Mir669a-12
TC0900002225.mm.1	-1.29	0.014429
TC0200004627.mm.1	-1.37	0.014449
TC1700001759.mm.1	-1.34	0.014482
TC0300001654.mm.1	-1.29	0.014499	Gm8919
TC1100001778.mm.1	-1.49	0.014518	Gm23645
TC0X00002498.mm.1	-1.27	0.014613	Gm5398
TC0X00001873.mm.1	-1.43	0.014622	Cask
TC0300002544.mm.1	-1.42	0.014666
TC0600000849.mm.1	-1.06	0.014688	Tmem150a
TC0X00000808.mm.1	-1.13	0.014693	Dmd
TC0200000477.mm.1	-1.08	0.014708	Rxra
TC1900001260.mm.1	-1.49	0.01473
TC0900002453.mm.1	-1.38	0.014738
TC0700000966.mm.1	-1.14	0.014745
TC1700000951.mm.1	-1.3	0.01475	AY702103
TC1100001779.mm.1	-1.24	0.014786
TC0600001977.mm.1	-1.53	0.014803
TC0400003838.mm.1	-1.18	0.014806
TC1000001316.mm.1	-1.07	0.014815	Gm22507
TC0600000726.mm.1	-1.4	0.014821
TC0200001826.mm.1	-1.74	0.014838	Casc4
TC1200002194.mm.1	-1.46	0.014842	Ptpn21
TC1800001233.mm.1	-1.09	0.014857
TC0X00000638.mm.1	-1.31	0.014873
TC0500000767.mm.1	-1.34	0.014885
TC0700001819.mm.1	-1.72	0.014895
TC0400003430.mm.1	-1.33	0.014908	AA415398
TC1100003252.mm.1	-1.29	0.014941	Cpd
TC0100000110.mm.1	-1.12	0.014964
TC1200001152.mm.1	-2.24	0.014978	Gm25357
TC1700001889.mm.1	-1.37	0.015007
TC1700000888.mm.1	-1.09	0.015008	Dlk2
TC1500000221.mm.1	-1.3	0.015015	Sdc2
TC1200001116.mm.1	-1.2	0.015018
TC0900000906.mm.1	-2.26	0.015054
TC0200000188.mm.1	-1.7	0.015058	Mir669a-2
TC1900001772.mm.1	-1.26	0.015071	4430402I18Rik
TC0400001888.mm.1	-2.12	0.015101	Gm13240
TC0100001752.mm.1	-1.16	0.015124	Susd4
TC0600000533.mm.1	-2.01	0.015162
TC0700002162.mm.1	-1.08	0.015162	Syt5
TC1300000793.mm.1	-1.18	0.015164
TC1300000215.mm.1	-1.52	0.015165
TC0200004761.mm.1	-1.56	0.015166	Gm11701
TC1100004172.mm.1	-1.2	0.015167
TC0900000071.mm.1	-2.14	0.015236
TC0400002882.mm.1	-1.66	0.015242
TC0800001055.mm.1	-1.3	0.015256	Rbl2
TC1200000700.mm.1	-1.36	0.015296	Gphn
TC0100001372.mm.1	-1.16	0.01532
TC0100003602.mm.1	-1.14	0.015336
TC0800001538.mm.1	-1.26	0.01535
TC0900002614.mm.1	-1.21	0.015378
TC1800000060.mm.1	-1.94	0.015383	Fzd8
TC0X00001367.mm.1	-1.4	0.015412	Mum1l1
TC0300001792.mm.1	-1.15	0.015425	Phc3
TC1100000275.mm.1	-1.4	0.015447	Gm12080
TC0700000802.mm.1	-1.13	0.015467	Syt3
TC1500001428.mm.1	-1.51	0.015475
TC0600000135.mm.1	-1.24	0.015488	St7
TC1100004174.mm.1	-1.27	0.015506	Gm11754
TC0900000897.mm.1	-3.78	0.01551
TC0X00001635.mm.1	-1.3	0.015528	Gm15244
TC0400002721.mm.1	-1.15	0.01553	1700042G15Rik
TC1200002000.mm.1	-1.21	0.015537
TC0400002745.mm.1	-1.03	0.015585
TC1700001385.mm.1	-1.2	0.015629	Gm2808; Tulp4; LOC101055731
TC1400001513.mm.1	-1.23	0.015645	Gm9637
TC0800003203.mm.1	-1.18	0.015645	LOC629746
TC0600002808.mm.1	-1.54	0.015661
TC0900000829.mm.1	-1.19	0.015661	Igdcc4
TC0500001566.mm.1	-1.15	0.015681	Gm10369
TC0200005374.mm.1	-1.33	0.015697
TC1100000387.mm.1	-1.15	0.015701	Gm12125
TC1000001033.mm.1	-1.28	0.015716
TC0500001811.mm.1	-1.25	0.015718
TC0600001932.mm.1	-1.58	0.01572
TC1200001149.mm.1	-1.92	0.015725	AF357426
TC0700004158.mm.1	-1.52	0.015728
TC0400003333.mm.1	-1.24	0.015738	Lurap1
TC0600002592.mm.1	-1.53	0.015751	Cyp26b1
TC0X00000122.mm.1	-1.67	0.015761	Sytl5
TC0600000575.mm.1	-1.19	0.015769	Doxl2
TC1500000751.mm.1	-1.36	0.015787	n-R5s41
TC0200000106.mm.1	-1.49	0.015797	Mir669a-3
TC0700004368.mm.1	-1.21	0.015797
TC0600002229.mm.1	-1.63	0.015823	Gimap3
TC1400002379.mm.1	-1.55	0.015835
TC0X00000218.mm.1	-1.15	0.015841	Timp1
TC1200000285.mm.1	-1.47	0.015856	Gm22904
TC0400002604.mm.1	-1.99	0.015863
TC0100002845.mm.1	-1.53	0.015866
TC0600002219.mm.1	-1.26	0.015867	Gm16630
TC0X00001902.mm.1	-1.16	0.015875
TC0800002047.mm.1	-1.57	0.015883
TC1400000886.mm.1	-1.29	0.015896
TC0700001326.mm.1	-1.33	0.015902
TC0500002889.mm.1	-1.12	0.015937	Gm10047
TC1100001756.mm.1	-1.29	0.01594	Tanc2
TC0200003757.mm.1	-1.97	0.015951
TC1700000700.mm.1	-1.35	0.015962
TC0700003383.mm.1	-1.18	0.015974
TC1500001213.mm.1	-1.28	0.016009	Gm24844
TC1200002116.mm.1	-1.29	0.016025
TC1800001348.mm.1	-1.91	0.016037
TC0500003357.mm.1	-1.87	0.016054
TC0900001365.mm.1	-1.9	0.016058	Cish
TC0600000449.mm.1	-1.47	0.016116	Sval3
TC1700001839.mm.1	-1.22	0.01613	Akap8l
TC0400002494.mm.1	-1.22	0.016149	Gm13305; Gm2002; LOC100861969; Il11ra2
TC1900000665.mm.1	-1.44	0.016161	Kazald1
TC1700002027.mm.1	-1.25	0.016172	H2-M10.4
TC0600000856.mm.1	-1.23	0.016225	Gm15401
TC0400000478.mm.1	-1.4	0.01623
TC0600003318.mm.1	-1.2	0.016232	LOC102640545
TC1500000812.mm.1	-1.14	0.016236
TC0100001657.mm.1	-1.36	0.016268	Gm23805
TC1300002258.mm.1	-1.23	0.016274	Zfp738
TC0500002475.mm.1	-1.13	0.016288
TC1100002918.mm.1	-1.09	0.016295	Epn2
TC1100002471.mm.1	-1.18	0.016315	Rhbdf1
TC0500000140.mm.1	-1.67	0.016334
TC0500003331.mm.1	-1.63	0.016336
TC1200001008.mm.1	-1.12	0.016347	Gm20036
TC0600001704.mm.1	-1.51	0.01637	Gm15686
TC0100000424.mm.1	-1.16	0.01637	Spats2l
TC1100000291.mm.1	-1.28	0.016395
TC0600000542.mm.1	-1.12	0.016413	Zfp212
TC0X00001490.mm.1	-1.62	0.016417	Gm8383
TC1400001891.mm.1	-1.32	0.016422	Gm17070
TC1300001580.mm.1	-1.55	0.016432	Vmn1r189; Vmn1r221
TC1700000120.mm.1	-1.27	0.016439	Gm24794
TC0400002289.mm.1	-1.07	0.01646	Prdm13
TC1100002305.mm.1	-1.19	0.016499
TC0600001487.mm.1	-1.59	0.016528
TC0600003212.mm.1	-1.6	0.016531	Clec2j
TC0300002070.mm.1	-1.22	0.016546
TC0400002927.mm.1	-1.29	0.016549	Gm11264
TC1000001152.mm.1	-1.34	0.016593
TC0900001234.mm.1	-1.12	0.016597	Rbp2
TC0900001979.mm.1	-1.59	0.016606	Aplp2
TC1200002011.mm.1	-1.19	0.016606	Slc10a1
TC1800001347.mm.1	-1.29	0.016627
TC0800000040.mm.1	-1.33	0.016632	Gm6410
TC1400001637.mm.1	-1.09	0.016642
TC0300002766.mm.1	-1.28	0.01668
TC1100001595.mm.1	-1.61	0.016715	Gm11940
TC1600000788.mm.1	-1.3	0.016761	Pros1
TC1000000901.mm.1	-1.14	0.01678	Gm16105
TC0200000838.mm.1	-1.95	0.016797
TC1200002517.mm.1	-1.15	0.016821	Gm5977; Asap2
TC0100003358.mm.1	-1.31	0.016836
TC1000001066.mm.1	-1.24	0.016901	Igf1
TC0400003208.mm.1	-1.41	0.016916	Acot11
TC0700003629.mm.1	-1.14	0.016944	Fam154b
TC0200004607.mm.1	-1.28	0.016963
TC0400000603.mm.1	-1.58	0.016973
TC1900000295.mm.1	-1.46	0.016979
TC0400000446.mm.1	-1.35	0.017001	Npr2
TC0600002802.mm.1	-1.38	0.017011	Frmd4b
TC0800000304.mm.1	-1.31	0.017055
TC0600000250.mm.1	-1.09	0.017059	Strip2
TC0300002012.mm.1	-2.23	0.01707
TC1400002225.mm.1	-1.4	0.01709	Gm15918
TC1200001511.mm.1	-1.54	0.0171
TC1100000252.mm.1	-1.24	0.017102
TC1200000121.mm.1	-1.27	0.017117
TC1100002723.mm.1	-1.29	0.017128	Gm11186
TC1000001673.mm.1	-1.17	0.017136
TC0200004804.mm.1	-1.22	0.017141
TC0X00002865.mm.1	-1.22	0.017154	Rps6ka6
TC1100000036.mm.1	-1.19	0.017169	Mir3060
TC0500000631.mm.1	-1.2	0.017195
TC0500000155.mm.1	-1.87	0.01721
TC0800000679.mm.1	-1.14	0.01721	2017-03-01
TC0800000854.mm.1	-1.47	0.017233	Nr3c2
TC1000000330.mm.1	-1.25	0.017248	Traf3ip2
TC1200001692.mm.1	-1.83	0.0173	Nova1
TC0600000142.mm.1	-1.63	0.017311
TC0X00000023.mm.1	-1.58	0.017313	Gm15256
TC1400002643.mm.1	-1.37	0.017323	4930432J09Rik
TC0700004104.mm.1	-1.15	0.017337	Lyve1
TC0600000029.mm.1	-2.95	0.017339
TC0200000833.mm.1	-1.49	0.017342	Fmnl2
TC0300001934.mm.1	-1.23	0.017379
TC0300001914.mm.1	-1.22	0.017395	Gm25487
TC1900001225.mm.1	-1.45	0.017407	Gm22880
TC0400003410.mm.1	-1.29	0.017407	Gm12865
TC1200000157.mm.1	-1.61	0.017425
TC0900002877.mm.1	-1.25	0.017435
TC1700001521.mm.1	-1.1	0.017458	Has1
TC0300003116.mm.1	-1.47	0.017472
TC0200004657.mm.1	-1.19	0.017482
TC1300001191.mm.1	-1.19	0.017483	3830408C21Rik
TC1100000574.mm.1	-1.14	0.017517	D930048N14Rik
TC1200002154.mm.1	-1.27	0.017526	Ston2
TC0100000153.mm.1	-1.58	0.017548
TC0600000328.mm.1	-1.04	0.017572	Bpgm
TC1000001775.mm.1	-1.39	0.017599
TC1000001219.mm.1	-1.42	0.017607	Gm22918
TC1000001220.mm.1	-1.42	0.017607	Gm25287
TC0200002039.mm.1	-1.32	0.017624	Gm14098
TC0600002579.mm.1	-1.23	0.017626	Cd207
TC1700000568.mm.1	-1.29	0.017638	Gm17115
TC0900002609.mm.1	-1.62	0.017652
TC0200002167.mm.1	-1.27	0.017788
TC0500000699.mm.1	-1.13	0.017791	Rasl11b
TC0700003397.mm.1	-1.23	0.017804	Gm9801
TC0700000471.mm.1	-1.34	0.017813
TC0400000580.mm.1	-1.46	0.017814	Slc44a1
TC1100000235.mm.1	-1.17	0.017829	Fam161a
TC1000002658.mm.1	-1.41	0.017877	Slc17a8
TC0500002572.mm.1	-1.23	0.01789	AU023070
TC0500000819.mm.1	-1.12	0.017904	Slc4a4
TC1500001516.mm.1	-1.7	0.017962	Gm19551
TC0400000757.mm.1	-1.1	0.01797	Gm11227
TC0900003163.mm.1	-1.09	0.018018	Fbxl2
TC1100003187.mm.1	-1.46	0.01803	Olfr43
TC1100003122.mm.1	-1.19	0.018049	6330403K07Rik
TC0100001935.mm.1	-1.75	0.018057	Gm23358
TC1900001729.mm.1	-1.5	0.018062	4930506M07Rik
TC0500003682.mm.1	-1.21	0.018068	Gm23641
TC1000002859.mm.1	-1.76	0.01807
TC1700002393.mm.1	-1.14	0.01808
TC1700001463.mm.1	-1.23	0.018098	Gpr31b
TC0900001680.mm.1	-1.61	0.018106	Gm26870
TC0400000661.mm.1	-1.39	0.01811
TC0300001857.mm.1	-1.2	0.018147	Bbs7
TC0600003408.mm.1	-1.31	0.018154
TC1100001167.mm.1	-1.27	0.018157	Gm17235
TC1000000707.mm.1	-1.27	0.018182	Rab36
TC1000002711.mm.1	-1.12	0.018184	Mir7211; mmu-mir-7211
TC0400002394.mm.1	-1.4	0.01819
TC0100003726.mm.1	-1.22	0.01819
TC0200003016.mm.1	-1.29	0.018199	Gm13322
TC0400002956.mm.1	-1.49	0.018217	6030471H07Rik
TC0600001289.mm.1	-1.23	0.018225	Rho
TC1600001136.mm.1	-1.07	0.018233	Cdip1
TC0400000551.mm.1	-1.06	0.018244
TC1700002597.mm.1	-1.23	0.018247	Slc8a1
TC0200001598.mm.1	-1.83	0.018268
TC1300001859.mm.1	-1.21	0.018289	Elovl2
TC0600003185.mm.1	-1.18	0.018326	Tspan9
TC0700001430.mm.1	-1.19	0.01833	Stard10
TC0700001224.mm.1	-1.35	0.018338	Gm18359
TC1600001227.mm.1	-1.19	0.018349	LOC102635946
TC0800000698.mm.1	-1.35	0.018405	Gm22018
TC0700004220.mm.1	-1.74	0.018415
TC1200001150.mm.1	-2.98	0.018422	Gm23600
TC1200001509.mm.1	-1.34	0.018446	2410018L13Rik; 9030624G23Rik
TC1000002866.mm.1	-1.29	0.018464	1700020G17Rik
TC0600000923.mm.1	-1.25	0.018508	Rtkn
TC0500003609.mm.1	-1.15	0.018519
TC0200000665.mm.1	-1.66	0.01857	Olfr346
TC1500001440.mm.1	-1.22	0.018574
TC1100000026.mm.1	-1.21	0.018591
TC0900001737.mm.1	-1.12	0.01862
TC0800001152.mm.1	-1.16	0.01864
TC0800001236.mm.1	-1.58	0.018664	Dus2; Dus2l
TC1800001613.mm.1	-1.34	0.01871
TC0500001041.mm.1	-1.34	0.018754
TC0X00001811.mm.1	-1.63	0.018769
TC0600001810.mm.1	-1.21	0.018792	Pdk4
TC0200001203.mm.1	-1.1	0.018824	Itgav
TC1200000258.mm.1	-1.24	0.018854	Sh3yl1
TC0600000930.mm.1	-1.18	0.018858	Gm21284
TC1100003120.mm.1	-1.32	0.018865	Gm22297
TC1200000974.mm.1	-1.55	0.018886
TC1100002002.mm.1	-1.27	0.018925	Mir1932
TC0400000200.mm.1	-1.31	0.018954
TC0500002931.mm.1	-1.22	0.018976	4930428O21Rik
TC1200001476.mm.1	-1.28	0.018982	Gm23913
TC1000001248.mm.1	-1.28	0.018994	Gm4340; Gm21312; Gm20765; Gm6763; Gm21304; Gm21293; Gm8764
TC0300001608.mm.1	-1.48	0.019036
TC0100001822.mm.1	-1.61	0.019044
TC0600001105.mm.1	-1.84	0.019049
TC0800000913.mm.1	-1.35	0.019058
TC0500003666.mm.1	-1.46	0.019073
TC1200002045.mm.1	-1.16	0.019074	Dpf3
TC0800002489.mm.1	-1.17	0.019093	Gm22544
TC0100000847.mm.1	-1.13	0.019103	Spp2
TC0400000189.mm.1	-1.16	0.019128	Gm11882
TC0700001652.mm.1	-1.26	0.019143
TC1000001307.mm.1	-1.68	0.019145	Caps2
TC0X00002716.mm.1	-1.7	0.019167
TC1100003555.mm.1	-1.15	0.019192
TC0500001506.mm.1	-1.23	0.019205	Mmp17; Gm22905
TC0900002579.mm.1	-1.65	0.019248
TC1200002179.mm.1	-1.42	0.019253
TC0900001338.mm.1	-1.43	0.019257
TC1600002029.mm.1	-1.09	0.019263
TC0X00000014.mm.1	-1.27	0.019326	Gm14349
TC0900001611.mm.1	-1.48	0.01934
TC0400001091.mm.1	-1.53	0.019345	Ppap2b
TC0500000402.mm.1	-1.07	0.019368	Afap1
TC1800000307.mm.1	-1.69	0.019404
TC1700002346.mm.1	-1.68	0.019421	Slc25a23
TC1500001006.mm.1	-1.36	0.019446	Mir6960; mmu-mir-6960
TC1400001099.mm.1	-1.44	0.019458
TC1600001748.mm.1	-1.23	0.019465	Gm22422
TC1400002049.mm.1	-1.24	0.019466	Trdv5
TC1700001503.mm.1	-1.43	0.019471
TC0700004170.mm.1	-1.25	0.019472
TC1000001044.mm.1	-1.36	0.019496	Timp3
TC0100000170.mm.1	-1.35	0.019508
TC0200000755.mm.1	-1.35	0.019541
TC0700001857.mm.1	-2.1	0.019547
TC0400000120.mm.1	-1.38	0.01955
TC0500003346.mm.1	-1.77	0.019594
TC0500002502.mm.1	-1.08	0.019609
TC0900003075.mm.1	-1.38	0.019633	Gm7628
TC1100002825.mm.1	-1.49	0.019645	Olfr329-ps
TC1200002079.mm.1	-1.12	0.019655	Abcd4
TC0100000057.mm.1	-1.42	0.019711
TC0800002667.mm.1	-1.12	0.019731
TC0800001847.mm.1	-1.83	0.019755	Gm24423
TC1300001966.mm.1	-1.3	0.019776	Gm8672
TC1900001449.mm.1	-1.34	0.019797
TC0500000326.mm.1	-1.34	0.019815
TC1300001813.mm.1	-1.09	0.019828
TC1000002537.mm.1	-1.27	0.019834	Gipc3
TC1100001732.mm.1	-2.82	0.019871
TC0200002509.mm.1	-1.27	0.019921	Svs3a
TC1100003185.mm.1	-1.21	0.019972	Olfr399
TC0700004132.mm.1	-1.19	0.019975	Rras2
TC0600000024.mm.1	-1.26	0.019981
TC0600000749.mm.1	-1.25	0.019992
TC0600002791.mm.1	-1.38	0.020014
TC0900002977.mm.1	-1.17	0.020029
TC1700001755.mm.1	-1.22	0.020058	Tead3
TC0200000111.mm.1	-2.3	0.020071	Mir669a-1
TC0200000193.mm.1	-2.3	0.020071	Gm26092
TC0500003574.mm.1	-1.15	0.020071	2900089D17Rik
TC0600001224.mm.1	-1.67	0.020076
TC1700000110.mm.1	-1.54	0.020082	Park2
TC0700001906.mm.1	-1.17	0.020091	Tacc2
TC0700001603.mm.1	-1.44	0.020096	Olfr510
TC0X00001202.mm.1	-1.25	0.020127
TC1300000548.mm.1	-1.2	0.020132
TC0600002906.mm.1	-1.23	0.020168
TC0600002757.mm.1	-1.09	0.020212	Gm5313
TC1600000850.mm.1	-1.47	0.020229	Rbm11
TC0800000748.mm.1	-1.16	0.02027
TC0800000263.mm.1	-1.09	0.020283
TC0300002456.mm.1	-1.4	0.0203
TC0800000886.mm.1	-1.32	0.020308
TC1700000273.mm.1	-1.32	0.02031
TC0900002898.mm.1	-1.1	0.020364	Clstn2
TC0200003693.mm.1	-1.3	0.020371
TC0400000118.mm.1	-1.71	0.020382	Runx1t1
TC1400002573.mm.1	-1.23	0.020396
TC0400001350.mm.1	-1.41	0.020415
TC1700001758.mm.1	-1.56	0.020427
TC0600001106.mm.1	-3.75	0.020481
TC0300000911.mm.1	-1.2	0.020528
TC1300001071.mm.1	-1.28	0.020554
TC0300000968.mm.1	-1.12	0.020569	Prkab2
TC0X00003301.mm.1	-1.33	0.020634	Reps2
TC1900001188.mm.1	-1.22	0.020634	Olfr1499
TC0800000027.mm.1	-1.22	0.020653	Cd209g
TC0400001386.mm.1	-1.08	0.020653	Mycl; Mycl1
TC0300000345.mm.1	-1.36	0.020655
TC1600001800.mm.1	-2.01	0.020677	Olfr205
TC0900002921.mm.1	-1.22	0.020694	Mras
TC1100000819.mm.1	-1.43	0.020695
TC0600000148.mm.1	-1.57	0.020716	Gm23648
TC0800002714.mm.1	-1.24	0.02072
TC0500000234.mm.1	-1.69	0.020722	Cct8l1
TC1300000831.mm.1	-1.24	0.020735	Zfp273
TC0700000664.mm.1	-1.33	0.020745
TC0700001351.mm.1	-1.14	0.020748
TC1200001633.mm.1	-1.71	0.020755
TC1100001111.mm.1	-1.15	0.020755	Slc6a4
TC1800001168.mm.1	-1.28	0.020758
TC1200000662.mm.1	-1.32	0.02076
TC1400000878.mm.1	-1.34	0.020805
TC1000002473.mm.1	-1.09	0.020808	Odf3l2
TC1300001102.mm.1	-1.45	0.020843	Gm22007
TC0200004725.mm.1	-1.2	0.020847	Tasp1
TC0300002380.mm.1	-1.25	0.020849	Gm23697
TC1100002679.mm.1	-1.21	0.020862	Zfp354c
TC1300000540.mm.1	-1.22	0.020866	2010001K21Rik
TC1300000059.mm.1	-2.35	0.020879	Gm26601
TC0900000896.mm.1	-1.94	0.02088
TC0300002654.mm.1	-1.18	0.02088
TC0500002268.mm.1	-1.2	0.020897	Wfs1
TC0600002278.mm.1	-1.21	0.020944	Hoxa4
TC1400002815.mm.1	-1.54	0.020952	Trav13n-2
TC0600002327.mm.1	-1.34	0.020957
TC1600002093.mm.1	-1.13	0.02098	LOC101056236
TC1800001280.mm.1	-1.15	0.020982	Mcc
TC1800000496.mm.1	-1.25	0.020986	Gm5095
TC1500001694.mm.1	-1.41	0.021038
TC0X00002136.mm.1	-1.33	0.02104	Dcaf12l1
TC1800000908.mm.1	-1.11	0.021043	Rttn; Mir6359; mmu-mir-6359
TC1700000760.mm.1	-1.12	0.021067	Gm7031
TC1100003735.mm.1	-1.6	0.0211	Gm11595
TC0300000324.mm.1	-1.54	0.021127
TC1400001182.mm.1	-1.15	0.021164	Irg1
TC0200003424.mm.1	-1.11	0.021198	Nr6a1
TC1200000277.mm.1	-1.18	0.021223
TC0700000826.mm.1	-1.4	0.021239	Rras
TC1500001133.mm.1	-1.54	0.021273	Pde1b
TC1200000341.mm.1	-1.39	0.021283
TC0400000605.mm.1	-1.91	0.021302
TC0900001114.mm.1	-1.43	0.021302	Dopey1
TC0100000238.mm.1	-1.2	0.021319
TC1400002231.mm.1	-1.09	0.021319	Msra
TC0400002668.mm.1	-1.24	0.021336	AI427809
TC0200003173.mm.1	-1.22	0.021363	Gm13542
TC1100000820.mm.1	-1.3	0.021372	Cdrt4
TC1200001482.mm.1	-1.17	0.021381	3110053B16Rik
TC0300001916.mm.1	-1.25	0.021382	Sclt1
TC1400001028.mm.1	-1.4	0.021399
TC0X00001940.mm.1	-1.5	0.02141	Gm21876
TC1500002061.mm.1	-1.18	0.021414	Syt10
TC0500001117.mm.1	-1.62	0.021419	Gm10417
TC0500002508.mm.1	-1.19	0.021422	Apbb2
TC0900000903.mm.1	-2.41	0.021478
TC0600000792.mm.1	-1.65	0.021491
TC1600000856.mm.1	-1.66	0.021517
TC1700000542.mm.1	-1.1	0.021552	Cryaa
TC0500001229.mm.1	-1.33	0.021566
TC1900001718.mm.1	-1.53	0.02157
TC0800000420.mm.1	-1.47	0.021572
TC0900000073.mm.1	-1.51	0.021574
TC1200001477.mm.1	-1.54	0.021594
TC1300000123.mm.1	-1.59	0.021634
TC1400001790.mm.1	-1.13	0.021685	Sftpd
TC1_GL456211_random00000025.mm.1	-1.83	0.021725
TC1500002132.mm.1	-1.14	0.021746	D030018L15Rik
TC1900000625.mm.1	-1.26	0.021768	Gm6776
TC0700003977.mm.1	-1.21	0.021817	Fam160a2
TC1500001890.mm.1	-1.16	0.021823	Cbx7
TC0800002995.mm.1	-1.1	0.021844
TC1000000011.mm.1	-1.52	0.021849	Plekhg1
TC1900000728.mm.1	-1.21	0.021867	Gsto2
TC1900000628.mm.1	-1.5	0.021897	Cnnm1
TC0200001719.mm.1	-1.41	0.021902	Mir674
TC0200001859.mm.1	-1.43	0.021914	Sqrdl
TC0500003334.mm.1	-1.36	0.02192
TC0X00000749.mm.1	-1.15	0.02193
TC0200004161.mm.1	-1.3	0.02194
TC1600001727.mm.1	-1.84	0.021942
TC1000001031.mm.1	-1.15	0.022025	Btbd11
TC0200004551.mm.1	-1.33	0.022056
TC1800001352.mm.1	-1.37	0.022058	Gm24183
TC1100000922.mm.1	-1.16	0.022069	2010012P19Rik; Tnfsf13os
TC1300002377.mm.1	-1.21	0.022106	Gm26913
TC0500001307.mm.1	-1.15	0.022116	Hrk
TC0200002658.mm.1	-1.93	0.022231
TC0800001953.mm.1	-1.37	0.022241
TC1900000137.mm.1	-1.18	0.022246	2700081O15Rik
TC0100002902.mm.1	-1.53	0.022263	Gm8080
TC0700001879.mm.1	-1.09	0.022263	Tgfb1i1
TC4_JH584294_random00000009.mm.1	-1.15	0.022283	Ccl21a; Gm1987
TC0600002655.mm.1	-1.28	0.022286
TC1500000401.mm.1	-1.3	0.022301
TC1800001730.mm.1	-2.8	0.022321	9330132A10Rik
TC0600001948.mm.1	-1.29	0.022346	Gm22267
TC1400002655.mm.1	-1.61	0.022387
TC1800000929.mm.1	-1.55	0.022405	Map3k8
TC0200000835.mm.1	-1.61	0.022408
TC0400002631.mm.1	-1.32	0.022413	Gm24573
TC1400000855.mm.1	-1.27	0.022462
TC1100003285.mm.1	-1.13	0.022462	Traf4
TC0200003934.mm.1	-1.42	0.022478	Olfr1058
TC1800001731.mm.1	-1.17	0.022503	Dok6
TC0100003831.mm.1	-1.42	0.022518
TC1700000885.mm.1	-1.15	0.02252
TC1900000229.mm.1	-1.16	0.022532	Gm25443
TC1500001289.mm.1	-1.26	0.022559
TC0X00003062.mm.1	-1.25	0.022563	Gm6322
TC0700000926.mm.1	-1.51	0.022591
TC1700002267.mm.1	-1.15	0.022606	Satb1
TC1800001326.mm.1	-1.29	0.022616	Gm25739
TC0300002013.mm.1	-1.62	0.022639
TC1300002430.mm.1	-1.2	0.022647
TC1500002209.mm.1	-1.22	0.022656	Fmnl3
TC0200003635.mm.1	-1.22	0.022691
TC0700004636.mm.1	-1.31	0.022736	Tnni3
TC0600001103.mm.1	-1.28	0.022742	9530026P05Rik; LOC100503057
TC0400000755.mm.1	-1.33	0.02277
TC1000000191.mm.1	-1.63	0.022823	Slc18b1
TC1400002686.mm.1	-1.6	0.022838
TC0X00001875.mm.1	-1.46	0.02284
TC0200000120.mm.1	-1.61	0.022864	Mir467b
TC0900000345.mm.1	-1.27	0.022888	Gm9513; RP23-265F16.3
TC0400002519.mm.1	-1.51	0.02289	Gm25010
TC1100002704.mm.1	-1.13	0.022903
TC1400000620.mm.1	-1.37	0.022921	Trav6-2
TC0500000139.mm.1	-2.02	0.022938
TC0300000893.mm.1	-1.17	0.022946	Gm16740
TC0X00001191.mm.1	-1.28	0.022981	Gm14945
TC1900001571.mm.1	-1.52	0.022994
TC1700000026.mm.1	-1.17	0.023003	Arid1b
TC0100002971.mm.1	-1.22	0.023008	Gm15392
TC0800000286.mm.1	-1.1	0.02301	Plat
TC0400003574.mm.1	-1.19	0.023023	Hmgb4
TC1400000396.mm.1	-1.18	0.023023
TC1300001010.mm.1	-1.31	0.023036	Gm4117
TC0200000980.mm.1	-1.22	0.023073
TC1100001412.mm.1	-1.61	0.023098
TC0900001978.mm.1	-1.3	0.023145	St14
TC0100001789.mm.1	-1.14	0.023172	5033404E19Rik
TC0300001802.mm.1	-1.31	0.023198	Gnb4
TC0600001229.mm.1	-1.14	0.023231	Lmcd1
TC0X00001118.mm.1	-1.39	0.023233	Tex16
TC0800002717.mm.1	-1.51	0.023241	LOC102632567
TC1100001106.mm.1	-1.19	0.023276	Tusc5
TC1100001514.mm.1	-1.31	0.023295	Gm11537
TC0400002168.mm.1	-2.7	0.023331
TC0600002125.mm.1	-1.67	0.023333
TC0600002404.mm.1	-1.43	0.023371	Hpgds
TC1500001758.mm.1	-1.09	0.023376	Ccdc166
TC0200003378.mm.1	-1.08	0.023378	Lhx6
TC0200000195.mm.1	-1.42	0.023391	Mir669m-2
TC0100001661.mm.1	-1.37	0.023392	Gm26104
TC1200000749.mm.1	-1.16	0.023415	Gm23298
TC0200004429.mm.1	-1.47	0.023417
TC0300001657.mm.1	-1.18	0.023428
TC0900001997.mm.1	-1.18	0.023428
TC1200001180.mm.1	-1.37	0.023467	Mir667
TC0900000019.mm.1	-1.23	0.02349	Gucy1a2
TC0200004480.mm.1	-1.41	0.023495	Gm23858
TC1300002004.mm.1	-1.32	0.023504
TC0400001708.mm.1	-1.06	0.023504	Hspg2
TC1500000595.mm.1	-1.36	0.023505
TC0X00000552.mm.1	-1.43	0.023522	Gm715
TC0900001040.mm.1	-1.11	0.023538
TC1400001345.mm.1	-1.21	0.023549	AA536875
TC0300000476.mm.1	-1.51	0.02356
TC1800000482.mm.1	-1.1	0.023573
TC1800000559.mm.1	-1.43	0.023574	Gm22597
TC0700001198.mm.1	-1.35	0.023575	Stard5
TC1200002332.mm.1	-1.18	0.023602	Gm16084
TC0500002516.mm.1	-1.57	0.023607
TC0100001941.mm.1	-1.48	0.023607
TC1700000208.mm.1	-1.23	0.02361	Gm23837
TC0400001464.mm.1	-1.31	0.023619	Gm12935
TC0500003343.mm.1	-2.08	0.023643
TC0700002185.mm.1	-1.17	0.02365	Rfpl4
TC0900001124.mm.1	-1.14	0.023714	Mrap2
TC0200004637.mm.1	-1.19	0.023729	Gm24893
TC0200005325.mm.1	-1.18	0.023745
TC1100001285.mm.1	-1.12	0.023782	Car4
TC0200001402.mm.1	-1.15	0.023795
TC1200002417.mm.1	-1.2	0.023797
TC0600000655.mm.1	-1.26	0.023807	Plekha8
TC1500001225.mm.1	-1.33	0.02381
TC0200001108.mm.1	-1.62	0.023818
TC0300003053.mm.1	-1.15	0.023839	Gm24457
TC1600001197.mm.1	-1.2	0.023863	Gm15558
TC0800002046.mm.1	-1.13	0.023865
TC1400002756.mm.1	-1.14	0.023924	Ggact
TC0400003643.mm.1	-1.4	0.023947
TC0X00001611.mm.1	-1.13	0.02397	Gm15189
TC0X00000929.mm.1	-1.52	0.023977	Ar
TC0700004048.mm.1	-1.42	0.023982	Olfr484
TC0400001908.mm.1	-1.36	0.02403
TC1100002427.mm.1	-1.08	0.024058
TC1100002274.mm.1	-1.38	0.02407
TC0500000575.mm.1	-1.8	0.024113
TC0900001993.mm.1	-1.17	0.024134
TC1000000090.mm.1	-1.18	0.024135	Gm23680
TC1600001495.mm.1	-1.15	0.02414	LOC101669761; Gm15694
TC0X00000192.mm.1	-1.29	0.024144
TC0500001744.mm.1	-1.53	0.024208	Gm24311
TC1600000222.mm.1	-1.21	0.024233	Ccdc74a
TC0800000860.mm.1	-1.35	0.024237	Gm23260
TC1700001514.mm.1	-1.52	0.024274
TC0700003345.mm.1	-1.2	0.024289	D7Ertd715e
TC0300000376.mm.1	-1.61	0.024327	Foxo1
TC0400001589.mm.1	-1.42	0.024329
TC1600000132.mm.1	-1.37	0.02437
TC1500001985.mm.1	-1.36	0.024391
TC0500000001.mm.1	-1.87	0.024424	Gm3027
TC0X00000945.mm.1	-1.57	0.024426	Gm14832
TC0500002183.mm.1	-1.48	0.024427	Fndc4
TC0400002560.mm.1	-2.09	0.02443	Gm24376
TC0500001273.mm.1	-1.57	0.024469	Gm14508
TC0400000451.mm.1	-1.21	0.024494	5430416O09Rik
TC1200002191.mm.1	-1.17	0.024494	Kcnk10
TC0X00003298.mm.1	-1.45	0.024542
TC0300002026.mm.1	-1.93	0.024577
TC1700000115.mm.1	-1.72	0.024579
TC1100000822.mm.1	-1.17	0.024609	Pmp22
TC0500002945.mm.1	-1.12	0.024625	Mfsd7a
TC0700001531.mm.1	-1.32	0.024647	Olfr660-ps1
TC0300003141.mm.1	-1.34	0.024695
TC0X00003113.mm.1	-1.16	0.024701	Chrdl1
TC1400000734.mm.1	-1.57	0.02471	Traj29
TC0300000041.mm.1	-1.47	0.024712	Gm24614
TC0200003837.mm.1	-1.76	0.024737	Nckap1
TC0600002189.mm.1	-1.15	0.024756
TC1200001784.mm.1	-1.53	0.024762
TC0200004512.mm.1	-1.28	0.024762	Slc30a4
TC0600003368.mm.1	-1.49	0.024781	Gm23775
TC0100002143.mm.1	-1.17	0.024793	Bend6
TC0700003565.mm.1	-1.25	0.024812
TC0900002667.mm.1	-1.34	0.02483
TC0700003029.mm.1	-1.05	0.024861	Abcc6
TC1400001304.mm.1	-1.36	0.024902
TC0700004535.mm.1	-1.24	0.024919	Gm25725
TC1700001085.mm.1	-1.15	0.024964	Gm20742
TC0900000618.mm.1	-1.49	0.024981	2010007H06Rik
TC0400000742.mm.1	-1.18	0.02499	Gm25480
TC0200002079.mm.1	-1.3	0.025011
TC0900001052.mm.1	-1.38	0.025012	Ddx43
TC0600000200.mm.1	-1.71	0.025047
TC0200002219.mm.1	-1.21	0.02505	Gm10130
TC1000000252.mm.1	-1.07	0.025054	Themis
TC0500002394.mm.1	-1.5	0.025086	Ppargc1a
TC1800000341.mm.1	-1.44	0.025096
TC0300000046.mm.1	-1.12	0.025108
TC1500000670.mm.1	-1.06	0.025114	Pick1; Gm17209
TC0900000374.mm.1	-1.33	0.025119	Olfr875
TC0800002706.mm.1	-1.21	0.025164	Ces1g
TC1400001530.mm.1	-1.23	0.025189	Kcnk16
TC1400002562.mm.1	-1.47	0.025202
TC0500002673.mm.1	-1.55	0.025232
TC1100003415.mm.1	-1.74	0.025237	1700109G15Rik
TC0700002235.mm.1	-1.26	0.025251	Vmn2r33
TC0900002550.mm.1	-1.11	0.025251
TC1300000508.mm.1	-1.39	0.025261
TC0X00000355.mm.1	-1.17	0.02528	Rhox6
TC0300000086.mm.1	-1.54	0.025285
TC0400001832.mm.1	-1.31	0.02532	Gm13083
TC0300002312.mm.1	-1.06	0.025342	Sema4a; Mir7011; mmu-mir-7011
TC0600001211.mm.1	-1.55	0.025403
TC0600000369.mm.1	-1.44	0.025417
TC1100002851.mm.1	-1.08	0.025425	Snap47
TC1400002704.mm.1	-1.19	0.02543	Gm20713
TC0500003697.mm.1	-1.42	0.025441
TC1700001062.mm.1	-1.25	0.025518	Man2a1
TC1800000077.mm.1	-1.55	0.025547
TC1000001684.mm.1	-1.32	0.025552	Syne1
TC0200002456.mm.1	-1.21	0.025556	Gm11447
TC1800000069.mm.1	-1.93	0.025581	Gm10554
TC0700000353.mm.1	-1.36	0.025583	Vmn1r168
TC0800000863.mm.1	-1.28	0.025589
TC0700003761.mm.1	-1.95	0.025607	Gm22226
TC0400000736.mm.1	-1.11	0.025621	Pappa
TC0300000768.mm.1	-1.52	0.025631
TC0500000379.mm.1	-1.23	0.025637	Gm22847
TC1200002178.mm.1	-1.24	0.025644	Galc
TC0800000001.mm.1	-1.83	0.025647	Gm7346
TC1400002192.mm.1	-1.13	0.025654
TC0300000174.mm.1	-1.6	0.025661
TC1100002426.mm.1	-1.22	0.025666	Eml6
TC1000000332.mm.1	-1.17	0.025683	Rev3l
TC0X00000525.mm.1	-1.2	0.025698	Fhl1
TC0100000497.mm.1	-1.16	0.025699	Pard3b
TC1400000390.mm.1	-1.32	0.02573	Gm25204
TC1000003019.mm.1	-1.39	0.025752	Irak3
TC0400003306.mm.1	-2.04	0.02577	Gm23230
TC0600001561.mm.1	-1.37	0.025771	Tas2r124
TC0100002950.mm.1	-1.55	0.025777	Epb4.1l5
TC0800000515.mm.1	-1.48	0.025788
TC1000000388.mm.1	-1.16	0.025814	Scml4
TC1000000441.mm.1	-1.46	0.02583
TC1300001801.mm.1	-1.36	0.025834
TC0600000728.mm.1	-2.12	0.025858
TC1300001165.mm.1	-1.49	0.02587	Gm24870
TC0200003184.mm.1	-1.18	0.025877	C030048H21Rik
TC1400000023.mm.1	-2.09	0.025937	Gm3149
TC1800001246.mm.1	-1.08	0.025942	Yipf5
TC1400002335.mm.1	-1.18	0.025944	Ppp3cc
TC1000002173.mm.1	-1.77	0.025979
TC0800001854.mm.1	-1.09	0.026011	Gm15316
TC0100002042.mm.1	-1.26	0.02602	Kcnq5
TC0800000940.mm.1	-1.38	0.026021
TC1300000321.mm.1	-1.66	0.026036	Gm23729
TC0X00001362.mm.1	-1.82	0.026048	Nrk
TC1000001847.mm.1	-1.65	0.02607	Gm8540
TC0900001670.mm.1	-1.24	0.026104	Ccr9; Gm17200
TC1800000458.mm.1	-1.45	0.026138
TC0900002318.mm.1	-1.58	0.026192
TC1000001372.mm.1	-1.17	0.026197
TC1500001140.mm.1	-3.09	0.026218
TC1000001198.mm.1	-1.18	0.02622	Atp2b1
TC0900001058.mm.1	-1.26	0.026222
TC0300001184.mm.1	-1.52	0.026224	Mir669n
TC0100003817.mm.1	-1.4	0.026233	Gm26203
TC1600001722.mm.1	-1.81	0.026236	Alcam
TC1100002450.mm.1	-1.15	0.026255
TC0300000377.mm.1	-1.68	0.026287
TC1000002733.mm.1	-1.14	0.026291	1110019B22Rik
TC0300000989.mm.1	-1.33	0.026298
TC0800003001.mm.1	-1.71	0.026304
TC0800002950.mm.1	-1.37	0.026306	Ldhd
TC1900000462.mm.1	-1.35	0.026306
TC0800000643.mm.1	-1.34	0.026322	Gm26164
TC1900001234.mm.1	-1.6	0.026379
TC0X00002028.mm.1	-1.55	0.026398	Gm15273
TC0400000858.mm.1	-1.28	0.026401
TC1600000938.mm.1	-1.5	0.026426	Jam2
TC0700004496.mm.1	-1.21	0.026427	Olfr522
TC0200000061.mm.1	-1.14	0.026474
TC0200004045.mm.1	-1.58	0.026485	Olfr1224-ps1
TC1300002213.mm.1	-1.42	0.026499	Gm26639
TC1200002292.mm.1	-1.15	0.026535
TC0100003694.mm.1	-1.32	0.026544
TC0300003080.mm.1	-1.08	0.026546	Clca4
TC1300000496.mm.1	-1.21	0.026548	Gm20751
TC0X00002106.mm.1	-1.15	0.026551	Gm14614
TC1500001546.mm.1	-1.33	0.026601
TC0X00000619.mm.1	-1.58	0.026608
TC0400003916.mm.1	-1.25	0.026619
TC1200000977.mm.1	-1.55	0.026679
TC0200002475.mm.1	-1.05	0.026681	L3mbtl1
TC0600003435.mm.1	-1.11	0.026709
TC1100002381.mm.1	-1.41	0.026711
TC1100001352.mm.1	-1.08	0.026723	Bzrap1
TC1700001534.mm.1	-1.05	0.026735	Vmn2r105
TC1900000856.mm.1	-1.17	0.02674	2700089I24Rik
TC0700001965.mm.1	-1.58	0.026754
TC0700001607.mm.1	-1.06	0.026758	Tub; BC049265
TC1400002552.mm.1	-1.17	0.026775
TC0X00001726.mm.1	-1.31	0.026777	Gm14357
TC0500000264.mm.1	-1.23	0.026792
TC0700002287.mm.1	-1.37	0.026801	Gm3616
TC0700002294.mm.1	-1.37	0.026801	Gm3683
TC0400001313.mm.1	-1.39	0.02684	Olfr62
TC0500001668.mm.1	-1.1	0.02684	Sun1
TC1400001558.mm.1	-1.12	0.026876	Dusp13
TC1700000844.mm.1	-1.13	0.026898
TC1400002533.mm.1	-1.2	0.026921	4930433E05Rik
TC1800000777.mm.1	-1.33	0.026927
TC0X00002513.mm.1	-1.3	0.026929	Prrg1
TC0200002168.mm.1	-1.4	0.026931	Gm25026
TC0400000960.mm.1	-1.33	0.026942	Gm25004
TC1800001645.mm.1	-1.52	0.027019
TC0900001500.mm.1	-1.14	0.027022	Gm22492
TC1500002068.mm.1	-2.71	0.02703
TC0200001703.mm.1	-1.73	0.02704
TC0800002610.mm.1	-1.3	0.027112
TC1200000441.mm.1	-1.47	0.027128
TC1500000879.mm.1	-1.21	0.027159
TC0500001589.mm.1	-1.3	0.027191	Gm22450
TC0100003126.mm.1	-1.56	0.027193	Gm22796
TC0X00003064.mm.1	-1.12	0.027198	Ripply1
TC1000002794.mm.1	-1.25	0.027207	Tmtc2
TC1400001567.mm.1	-1.09	0.027216	Kcnma1
TC0400003221.mm.1	-1.27	0.027229	Gm12869
TC0500000779.mm.1	-1.55	0.027236
TC1000000331.mm.1	-1.2	0.027243
TC1200002531.mm.1	-1.17	0.027243	Serpina1b
TC0700002303.mm.1	-1.44	0.02727	Vmn2r50
TC0800000975.mm.1	-1.14	0.027281	Hook2
TC1100003358.mm.1	-1.33	0.027283
TC0300001314.mm.1	-1.11	0.027293	Pla2g12a
TC1300000326.mm.1	-1.34	0.027303
TC0200005058.mm.1	-1.32	0.027305
TC1600001725.mm.1	-1.52	0.027308
TC1500002210.mm.1	-1.33	0.02731	Gm22951
TC0X00003148.mm.1	-1.78	0.02733
TC0700001987.mm.1	-1.12	0.027364
TC1900000339.mm.1	-1.56	0.027366	4930554I06Rik
TC0500001977.mm.1	-1.79	0.027448
TC0800000996.mm.1	-1.46	0.027448	Phkb
TC1900000497.mm.1	-1.5	0.027456	Fas
TC1800000739.mm.1	-1.13	0.027483
TC1100003181.mm.1	-1.31	0.027529	Olfr394
TC1000002002.mm.1	-1.42	0.027531
TC0900000064.mm.1	-1.31	0.02757	Mir1899
TC0600001931.mm.1	-1.5	0.027594	Cadps2
TC1300002113.mm.1	-1.14	0.027645
TC1400002253.mm.1	-2.11	0.02765
TC0200004006.mm.1	-1.2	0.02772	Olfr1163
TC1900001186.mm.1	-1.16	0.027833	Gm24124
TC0700002633.mm.1	-1.21	0.027858	Cxcl17
TC1100000364.mm.1	-1.53	0.027866
TC1600000655.mm.1	-1.55	0.027891
TC0700001868.mm.1	-1.48	0.027895
TC1400002648.mm.1	-1.13	0.027914	Pou4f1; RP24-312G4.2
TC1000000019.mm.1	-1.15	0.027916	Gm25515
TC1200001505.mm.1	-1.26	0.027925	Gm6838
TC1600000536.mm.1	-1.16	0.027959	Fstl1
TC0100001768.mm.1	-1.73	0.027961
TC1200002163.mm.1	-2.09	0.028031
TC0100000210.mm.1	-1.34	0.028083	Gm23024
TC1200000427.mm.1	-1.3	0.028085	Arhgap5
TC0400002179.mm.1	-1.3	0.028114
TC0700003935.mm.1	-1.14	0.028119	Gm15135
TC0600003571.mm.1	-1.6	0.028129	Igkv4-55
TC0900002887.mm.1	-1.19	0.028129	Zbtb38; E030011O05Rik
TC1400002167.mm.1	-1.37	0.028139
TC0900003048.mm.1	-1.09	0.028228	4921523L03Rik
TC0600002998.mm.1	-1.15	0.028239
TC1900000361.mm.1	-1.24	0.028267
TC1800001180.mm.1	-1.09	0.028269	Ecscr
TC0800001952.mm.1	-1.31	0.028271	Rab11fip1
TC0200003809.mm.1	-1.25	0.028277	Ccdc141
TC0200004391.mm.1	-1.17	0.028313
TC1300000087.mm.1	-1.15	0.028314	Nid1
TC0300002505.mm.1	-1.23	0.028325	Gm20628
TC0X00001736.mm.1	-1.42	0.028358	Gm14348
TC0300001691.mm.1	-1.24	0.028384	LOC102632645
TC0300000631.mm.1	-1.34	0.02841	Pdgfc
TC0200000033.mm.1	-1.6	0.028411	Bend7
TC0900001224.mm.1	-1.45	0.028444
TC0800001085.mm.1	-1.11	0.02845	Gnao1
TC1800000562.mm.1	-1.3	0.028474	Gm23555
TC1600000516.mm.1	-1.21	0.028478	Gm15845
TC1100001697.mm.1	-1.12	0.028492	Gm16342
TC0700004187.mm.1	-1.4	0.028495
TC0300000297.mm.1	-1.21	0.028506
TC0600002974.mm.1	-1.2	0.028511	Gm23527
TC1100001825.mm.1	-1.15	0.028553	1700096J18Rik
TC0300001045.mm.1	-1.18	0.028578
TC0300000675.mm.1	-1.07	0.028598	Sh3d19
TC0700001232.mm.1	-1.56	0.028599	Vmn2r-ps77
TC1000002564.mm.1	-1.26	0.028604
TC0600000490.mm.1	-1.26	0.028605	Gm22939
TC1600001535.mm.1	-1.37	0.028611
TC1100003505.mm.1	-1.29	0.028611	Akap1
TC1200000537.mm.1	-1.16	0.02865	Gm26256
TC1100003638.mm.1	-1.26	0.02871	Tbkbp1
TC0700001264.mm.1	-1.52	0.028719	Fzd4
TC1100004126.mm.1	-1.02	0.028723	Mxra7
TC1100002219.mm.1	-1.94	0.028733	Gm26458
TC0400000696.mm.1	-1.16	0.028743	Slc31a2
TC0X00001356.mm.1	-1.36	0.028749	Il1rapl2
TC0800001654.mm.1	-1.6	0.028753	Efnb2
TC1400002252.mm.1	-1.12	0.028763	Fzd3
TC0600000713.mm.1	-1.47	0.02878
TC0700001504.mm.1	-1.59	0.028787	Olfr243
TC0100001790.mm.1	-2.04	0.028788
TC1900000327.mm.1	-1.21	0.02882	Trpm6
TC0800002152.mm.1	-1.33	0.028852	1700029J07Rik
TC1000001715.mm.1	-1.75	0.028857
TC1700000919.mm.1	-1.62	0.028895
TC1400001074.mm.1	-1.14	0.028896	1700108F19Rik
TC0500000343.mm.1	-1.22	0.028926
TC1000001133.mm.1	-1.12	0.028942	Hal
TC0800000152.mm.1	-1.26	0.028982
TC0800003000.mm.1	-1.29	0.028989	Cdyl2
TC1100001187.mm.1	-1.26	0.028992	Mir193a; Mir193
TC0300002145.mm.1	-1.23	0.029002	Gm23484
TC0700004157.mm.1	-1.21	0.029007	Pik3c2a
TC0900003012.mm.1	-1.34	0.029008
TC1100000188.mm.1	-1.4	0.029009
TC1100003183.mm.1	-1.11	0.029022	Olfr398
TC1900000940.mm.1	-1.34	0.029027	Bbs1
TC0600002585.mm.1	-1.78	0.029028	Gm23014
TC0900000247.mm.1	-1.2	0.029037	Eepd1
TC0900000082.mm.1	-1.58	0.029045	Gm26189
TC0300002386.mm.1	-1.58	0.029075
TC0300002388.mm.1	-1.58	0.029075
TC0600000588.mm.1	-1.39	0.02911	Npy
TC0600000069.mm.1	-1.27	0.029126
TC1400001439.mm.1	-1.23	0.029128	Fam107a
TC0200003463.mm.1	-1.98	0.029132	Mir6336; mmu-mir-6336
TC0400001638.mm.1	-1.25	0.029145
TC1700002053.mm.1	-1.6	0.02917	Olfr92
TC0500002801.mm.1	-1.11	0.029172
TC1100002346.mm.1	-1.26	0.029179
TC1600000868.mm.1	-1.97	0.02918	Gm21816
TC0200004588.mm.1	-1.05	0.029191	4933427J07Rik
TC0400000987.mm.1	-1.18	0.029204	L1td1
TC0500000800.mm.1	-1.21	0.029214	Odam
TC0600000570.mm.1	-1.32	0.029228	Tmem176a
TC1500000582.mm.1	-1.07	0.029242	Spatc1
TC0700000958.mm.1	-1.31	0.029247
TC0X00002362.mm.1	-1.25	0.029263	Gm8312
TC0200003175.mm.1	-1.23	0.029268
TC1100000959.mm.1	-1.12	0.029281	4930544D05Rik
TC1600002062.mm.1	-1.22	0.029284	4932438H23Rik
TC0900003216.mm.1	-1.26	0.029326
TC0100003194.mm.1	-1.52	0.029343
TC0300001852.mm.1	-1.17	0.029346	Gm11548
TC0300002008.mm.1	-1.85	0.029378
TC0200000181.mm.1	-1.23	0.029382	Mir467d
TC0900003140.mm.1	-1.36	0.029394
TC0200003020.mm.1	-1.29	0.029402
TC1900001649.mm.1	-1.1	0.029414	Sorcs1
TC1700001809.mm.1	-1.24	0.029421	Gm10503
TC1400001998.mm.1	-1.32	0.029432	Olfr750
TC1400002390.mm.1	-1.15	0.029434
TC1400000164.mm.1	-1.21	0.029463
TC1400000434.mm.1	-1.24	0.029496
TC1100002946.mm.1	-1.17	0.029498	Zfp287
TC1400000048.mm.1	-1.83	0.0295	Gm26731
TC0X00002586.mm.1	-1.22	0.0295
TC0700003663.mm.1	-1.12	0.0295	Vmn2r65
TC0100002331.mm.1	-1.12	0.029515	1700019A02Rik
TC0800001438.mm.1	-1.23	0.029517
TC0500001686.mm.1	-1.09	0.029526	Gm16120
TC0700002247.mm.1	-2.05	0.029531	Gm20438
TC0500002160.mm.1	-1.14	0.029534	Gm9899
TC0600002393.mm.1	-1.48	0.029552
TC1300001789.mm.1	-1.14	0.029603	Pxdc1
TC0200000781.mm.1	-1.59	0.029605	Acvr2a
TC1400002818.mm.1	-1.36	0.029636	A430107P09Rik; Trav13-4-dv7
TC1700000279.mm.1	-1.31	0.02964	Zfp229
TC0X00001271.mm.1	-1.09	0.029653	Srpx2
TC0200004576.mm.1	-1.52	0.02971
TC0800000873.mm.1	-1.29	0.029732
TC0700004571.mm.1	-1.21	0.029733	Igf2
TC1800000791.mm.1	-1.12	0.029762	Myo5b
TC1900000457.mm.1	-1.42	0.029765
TC1100003535.mm.1	-1.62	0.02977
TC0X00001671.mm.1	-1.15	0.029774	Asb9
TC0700001583.mm.1	-1.33	0.029782	Olfr467; Olfr471
TC0100002691.mm.1	-1.42	0.029803
TC1400002688.mm.1	-1.39	0.029826	Gm25670
TC0500001258.mm.1	-1.46	0.029828
TC0500002744.mm.1	-1.16	0.029981	Cdkl2
TC1200000015.mm.1	-1.58	0.030037	Gm26050
TC0100002043.mm.1	-1.5	0.030061
TC1600000462.mm.1	-1.35	0.030095	Gm22231
TC0900003152.mm.1	-1.16	0.030102
TC1100002134.mm.1	-1.18	0.030139	Znrf3
TC1400001289.mm.1	-1.1	0.030146
TC1400000567.mm.1	-1.31	0.030156
TC0400002695.mm.1	-1.21	0.030165	Gm12519
TC1700001472.mm.1	-1.15	0.030175
TC1400001511.mm.1	-2.37	0.030182
TC0700002279.mm.1	-1.3	0.030201	Vmn2r38
TC0400002782.mm.1	-1.24	0.030217	Zfp37
TC1800001418.mm.1	-1.21	0.030223	Mir378a
TC1400001181.mm.1	-1.2	0.030254
TC0400000477.mm.1	-1.23	0.030282
TC0300002918.mm.1	-1.17	0.030333
TC1200002435.mm.1	-1.24	0.030361	Mir6939; mmu-mir-6939
TC0800002310.mm.1	-1.12	0.030369	Cpe
TC0200000560.mm.1	-1.28	0.03037
TC0900000921.mm.1	-1.12	0.030376	B230323A14Rik
TC0700003865.mm.1	-1.1	0.03038	Trim68
TC0900000407.mm.1	-1.47	0.030395	Olfr911-ps1
TC0600001853.mm.1	-1.3	0.030459
TC0100000406.mm.1	-1.98	0.030484
TC0800002169.mm.1	-1.11	0.030505	Stox2
TC0500000964.mm.1	-1.22	0.030554	Gm26252
TC0900003287.mm.1	-1.16	0.030558	A730085K08Rik
TSUnmapped00000044.mm.1	-1.58	0.030577	Rora
TC0300001816.mm.1	-1.15	0.030591	Ccdc39
TC0900003119.mm.1	-1.31	0.030631	Tmie
TC0300001610.mm.1	-1.3	0.030642	Il7
TC1900000819.mm.1	-1.26	0.030663	Atrnl1
TC1400001657.mm.1	-1.59	0.030695
TC0200002931.mm.1	-1.29	0.030697
TC0800000213.mm.1	-1.27	0.03073	Gm10104; Defa4
TC1700000915.mm.1	-1.19	0.030733	AI661453
TC0100003057.mm.1	-1.2	0.030772	Ikbke
TC0800000877.mm.1	-1.25	0.030777
TC0400000825.mm.1	-1.55	0.030797
TC0700004493.mm.1	-1.07	0.030815	Fuom
TC0700001154.mm.1	-1.71	0.030826
TC1000003156.mm.1	-1.12	0.030848	Ikzf4
TC1100003525.mm.1	-1.19	0.030871
TC0200000958.mm.1	-1.21	0.030901	Gm13618
TC0600000010.mm.1	-1.18	0.030928	Col1a2
TC1700002710.mm.1	-1.1	0.030932	1700116H05Rik
TC1300000809.mm.1	-1.27	0.030933
TC0600000801.mm.1	-1.82	0.030936
TC0600000583.mm.1	-1.54	0.030985
TC0900002944.mm.1	-1.34	0.030985	Ppp2r3a
TC0800002639.mm.1	-1.23	0.030989
TC0200005288.mm.1	-1.32	0.031015	Gm6103
TC0900000890.mm.1	-1.52	0.03107	Gm22962
TC0700002302.mm.1	-1.15	0.031077	Vmn2r49; Vmn2r32
TC1800001674.mm.1	-1.27	0.031097
TC1500001690.mm.1	-1.36	0.031105	Ptk2
TC0700001280.mm.1	-1.1	0.031112	Sytl2
TC0700001951.mm.1	-1.41	0.031115	Dock1
TC1600001869.mm.1	-1.36	0.031118
TC1100003224.mm.1	-1.04	0.031147	Serpinf2
TC0200005059.mm.1	-1.56	0.031155
TC1400000262.mm.1	-1.23	0.031176
TC0100003798.mm.1	-1.82	0.031212
TC0400002834.mm.1	-1.4	0.031225	Gm12911
TC0500001021.mm.1	-1.31	0.031227	Dmp1
TC0700003093.mm.1	-1.83	0.031279	Gm25956
TC0900003211.mm.1	-1.38	0.031286
TC0400003043.mm.1	-1.12	0.031304	Elavl2; Mir6402; mmu-mir-6402
TC1600001595.mm.1	-1.33	0.031315
TC0700000379.mm.1	-1.11	0.031329	Lypd5
TC0900000135.mm.1	-1.41	0.03138	Mbd3l2
TC0200004582.mm.1	-1.16	0.03138
TC0500000996.mm.1	-1.55	0.031393
TC0200003027.mm.1	-1.08	0.031412	Skida1
TC1300000829.mm.1	-1.47	0.031455	Zfp493
TC0X00000434.mm.1	-1.19	0.031457
TC1500002174.mm.1	-1.29	0.031458
TC0700000704.mm.1	-1.51	0.031495
TC0300002025.mm.1	-1.52	0.031512	Wwtr1
TC1300000289.mm.1	-2.1	0.031514	Gm11352
TC0300002646.mm.1	-2.14	0.03155
TC1200002608.mm.1	-1.19	0.031553	Ighv1-14
TC1200001160.mm.1	-1.85	0.031559	Gm25856
TC1700002528.mm.1	-1.16	0.031572
TC1100000290.mm.1	-1.18	0.03158
TC0500001487.mm.1	-1.42	0.031624	Glt1d1
TC1200002196.mm.1	-1.53	0.031638
TC0600000070.mm.1	-1.67	0.031716
TC0100000778.mm.1	-1.06	0.031735	2810459M11Rik
TC0200001163.mm.1	-1.13	0.031758
TC0200004682.mm.1	-1.17	0.031772	Gm14104
TC0400000914.mm.1	-1.39	0.031773
TC1700000978.mm.1	-1.12	0.031784	4932415M13Rik; RP24-173D2.3; RP24-173D2.4
TC1400001996.mm.1	-1.38	0.031868	Rnase11
TC1000000680.mm.1	-1.07	0.031868
TC0X00000583.mm.1	-2.59	0.031869	Gm24598
TC1700002581.mm.1	-1.19	0.031885
TC1500001707.mm.1	-1.1	0.031889
TC1300001328.mm.1	-1.24	0.031945
TC1800000805.mm.1	-1.24	0.031967	Smad7
TC1000001605.mm.1	-1.09	0.03202	Rnf41
TC0X00003101.mm.1	-1.31	0.032038	Gm6067
TC0400002162.mm.1	-2.07	0.032045
TC0600000388.mm.1	-1.41	0.032059	Tbxas1
TC0900001510.mm.1	-1.65	0.032079
TC0200003781.mm.1	-1.29	0.032082	A330043C09Rik
TC0X00003303.mm.1	-1.43	0.032087	Gm15206
TC0400001493.mm.1	-1.25	0.032124	A630031M04Rik
TC0500001491.mm.1	-1.41	0.032127	Gm22735
[truncated: 1,044 more rows]
